# Supplementary material for: Genetic architecture of leaf morphology revealed by integrated trait module in Catalpa bungei
Source: Hortic Res. 2023 Feb 21;10(4):uhad032. doi: 10.1093/hr/uhad032 (PMC10120837; doi:10.1093/hr/uhad032)
Supplement: Web_Material_uhad032 [file web_material_uhad032.zip]

Archive with 7 entries (7 files):
- FigS1.Re1.tif
- FigS2.Re1_01.tif
- FigS3.Re1_01.tif
- FigS4-1_01.tif
- FigS4-2_01.tif
- FigS5.Re1.tif
- LeafQTL20230203Supplementary  Table.xlsx
