# Supplementary material for: Genetic architecture of leaf morphology revealed by integrated trait module in Catalpa bungei
Source: Hortic Res. 2023 Feb 21;10(4):uhad032. doi: 10.1093/hr/uhad032 (PMC10120837; doi:10.1093/hr/uhad032)
Supplement: Web_Material_uhad032 [file web_material_uhad032.zip › LeafQTL20230203Supplementary Table.xlsx]

## Sheet: Artical information
Genetic Architecture of Leaf Morphology Revealed by Integrated Trait Module in Catalpa bungei
Running head: Genetic Architecture of Leaf Morphology
Miaomiao Zhang1,†,*, Bingyang Liu1,†, Yue Fei1, Xiaowei Yang1, Linjiao Zhao1, Chaozhong Shi1, Yueying Zhang2, Nan Lu1, Chuangye Wu3, Wenjun Ma1, Junhui Wang1,*
1State Key Laboratory of Tree Genetics and Breeding, Key Laboratory of Tree Breeding and Cultivation of State Forestry Administration, Research Institute of Forestry, Chinese Academy of Forestry, Beijing 100091, China.
2Academy of Forest and Grassland Inventory and Planning, National Forestry and Grassland Administration, Beijing, 100714, China.
3Wenxian Forestry Science Research Institute, Jiaozuo, 454850, China.
†These authors contributed equally to this work.
*Corresponding author:
Junhui Wang
Tel.: +86 010 62888968; fax: +86 010 62888968.
E-mail: wangjh808@sina.com; wangjh@caf.ac.cn.
Miaomiao Zhang
Tel.: +86 010 62888539; fax: +86 010 62888539.
E-mail: mmzhang_2013@163.com.

## Sheet: TableS1
Table S1 Phenotypic values of extreme individuals selected for qPCR.
NO.	Leaf lobes	Circularity	Aspect ratio	PL ratio	PLW ratio	Leaf area	Leaf perimeter
2	1	0.875183	1.39963	2.58473	1.5064	96.0205	37.1044
4	1	0.819911	1.46315	2.54957	1.50994	84.7909	35.2743
32	1	0.731321	1.66591	2.51698	1.57289	93.4766	39.5612
mean	1	0.808805	1.50956	2.55043	1.52974	91.4293	37.3133
14	7	0.405298	1.00583	3.96957	1.99055	124.659	62.1698
78	6	0.585184	0.888377	4.13252	1.94258	175.634	61.2684
129	5	0.492478	1.16213	3.47662	1.86659	210.268	73.0305
mean	6	0.49432	1.01878	3.85957	1.93324	170.187	65.4896

## Sheet: TableS2
Table S2 Detailed annotation of genes that interact with the significant QTLs of C. bungei leaf traits, including likelihood ratio, genotype type, NCBI accession number and detailed annotation description.
NO.	SNP	Trait(PVE)	NO.	Linkage Group	Position (cM)	LR	Cross Type	Genotype Type	Allele	Gene name	NCBI Accession Number	NCBI Description (Detail)
1	sca8_19696615	Aspect ratio(7.89)	9	8	139.929	10.7203	<hkxhk>	Intercross	A/G,*	-	XP_011092239.1	probable leucine-rich repeat receptor-like protein kinase At5g49770 isoform X2 [Sesamum indicum]
2	sca4_2460210	Aspect ratio(7.69) PL ratio(8.01)	3	4	15.7585	11.3548	<hkxhk>	Intercross	C/CA	RICESLEEPER	KZV53431.1	zinc finger BED domain-containing protein RICESLEEPER 2-like [Dorcoceras hygrometricum]
3	sca17_16010167	Aspect ratio(7.92)	11	17	66.3682	11.6943	<hkxhk>	Intercross	A/G	JMJ	XP_012855730.1	PREDICTED: jmjC domain-containing protein 4 [Erythranthe guttata]
4	sca4_2959426	Aspect ratio(9.32) PL ratio(9.33)	4	4	17.6487	13.8428	<hkxhk>	Intercross	A/G	POP4	PIN16599.1	Ribonuclease [Handroanthus impetiginosus]
5	sca4_2959559	Aspect ratio(9.99) PL ratio(7.97)	5	4	18.0847	15.6356	<hkxhk>	Intercross	T/G	POP4	PIN16599.1	Ribonuclease [Handroanthus impetiginosus]
6	sca8_18386971	Aspect ratio(8.64)	7	8	125.332	10.4373	<hkxhk>	Intercross	T/C	-	PIN23939.1	hypothetical protein CDL12_03335 [Handroanthus impetiginosus]
7	sca8_19681736	Aspect ratio(8.46)	8	8	138.689	10.5047	<hkxhk>	Intercross	A/G	-	XP_011092239.1	probable leucine-rich repeat receptor-like protein kinase At5g49770 isoform X2 [Sesamum indicum]
8	sca5_18794594	Aspect ratio(7.08)	6	5	93.5518	10.4915	<hkxhk>	Intercross	C/T	-	PIN15253.1	hypothetical protein CDL12_12104 [Handroanthus impetiginosus]
9	sca17_15931923	Aspect ratio(7.55)	10	17	66.2383	11.4643	<hkxhk>	Intercross	T/C	CHX4	KAE8663542.1	putative Cation/H+ exchanger 4 [Hibiscus syriacus]
10	sca20_17950855	Aspect ratio(6.3)	12	20	80.2749	9.56144	<nnxnp>	Testcross	GAGA/GAGA	-	RVW77897.1	TMV resistance protein N [Vitis vinifera]
11	sca1_44092925	Aspect ratio(9.6)	1	1	57.4236	12.8405	<hkxhk>	Intercross	T/C	-	AAN40025.1	putative gag-pol polyprotein [Zea mays]
12	sca4_2220548	Aspect ratio(8.14) PL ratio(7.65)	2	4	14.8865	12.2348	<hkxhk>	Intercross	T/C	-	PIN10179.1	DHHC-type Zn-finger protein [Handroanthus impetiginosus]
13	sca12_10387159	Blue(9.12)	25	12	25.3349	13.2896	<nnxnp>	Testcross	G/T	-	CAC95126.1	gag-pol polyprotein [Populus deltoides]
14	sca12_10825987	Blue(9.1)	26	12	27.2343	13.3509	<nnxnp>	Testcross	T/C	PK	PIN03978.1	Serine/threonine protein kinase [Handroanthus impetiginosus]
15	sca12_9610285	Blue(8.12)	22	12	21.1397	11.3385	<nnxnp>	Testcross	C/A	-	PIN03120.1	hypothetical protein CDL12_24362 [Handroanthus impetiginosus]
16	sca3_12682356	Blue(11.13)	13	3	81.4036	16.1389	<nnxnp>	Testcross	G/A,T	-	KYP64004.1	Retrovirus-related Pol polyprotein from transposon TNT 1-94 [Cajanus cajan]
17	sca3_15056465	Blue(12.47)	16	3	85.5213	16.4742	<nnxnp>	Testcross	G/C,*	-	WP_192823972.1	DDE-type integrase/transposase/recombinase [Escherichia coli]
18	sca3_15056409	Blue(11.29)	15	3	85.1501	16.0711	<nnxnp>	Testcross	G/A	-	WP_192823972.1	DDE-type integrase/transposase/recombinase [Escherichia coli]
19	sca12_10077904	Blue(8.51)	4	12	22.5282	12.2897	<hkxhk>	Intercross	G/T	-	XP_011076612.1	putative receptor-like protein kinase At4g00960 [Sesamum indicum]
20	sca3_11365869	Blue(12.09)	9	3	77.5398	16.5176	<nnxnp>	Testcross	T/C,A	-	AEJ07943.1	Ji4 putative pol protein [Zea diploperennis]
21	sca3_12188801	Blue(13.65)	11	3	81.0196	18.7313	<nnxnp>	Testcross	A/G	-	XP_031120849.1	uncharacterized protein LOC116024084 [Ipomoea triloba]
22	sca19_14174924	Blue(6.87)	7	19	51.0144	9.95787	<hkxhk>	Intercross	A/C	PK	PIN14817.1	Serine/threonine protein kinase [Handroanthus impetiginosus]
23	sca12_10369917	Blue(11.55)	24	12	24.8815	12.4302	<nnxnp>	Testcross	A/G	-	PIN14251.1	hypothetical protein CDL12_13110 [Handroanthus impetiginosus]
24	sca3_12682100	Blue(9.86)	12	3	81.048	14.2388	<nnxnp>	Testcross	A/G	-	KYP64004.1	Retrovirus-related Pol polyprotein from transposon TNT 1-94 [Cajanus cajan]
25	sca3_16880844	Blue(12.7)	18	3	89.3648	16.7123	<nnxnp>	Testcross	C/T	-	PIN11072.1	Cellular protein [Handroanthus impetiginosus]
26	sca12_13569296	Blue(8.39)	27	12	30.6309	11.9549	<nnxnp>	Testcross	A/G	CST5	PIN25587.1	PREDICTED: magnesium-chelatase subunit ChlI, chloroplastic-like [Sesamum indicum]
27	sca3_11628061	Blue(14.82)	10	3	80.5261	20.2431	<nnxnp>	Testcross	G/A,T	POLD	PIM97577.1	DNA-directed DNA polymerase [Handroanthus impetiginosus]
28	sca12_7764684	Blue(6.78)	2	12	18.851	9.58729	<hkxhk>	Intercross	A/G	LARS	PIN21330.1	Leucyl-tRNA synthetase [Handroanthus impetiginosus]
29	sca3_14386854	Blue(10.87)	14	3	83.0203	15.4179	<nnxnp>	Testcross	T/G	-	WP_192823972.1	DDE-type integrase/transposase/recombinase [Escherichia coli]
30	sca3_17880269	Blue(10.32)	20	3	96.4245	15.0042	<nnxnp>	Testcross	G/A	-	WP_192823972.1	DDE-type integrase/transposase/recombinase [Escherichia coli]
31	sca19_13382615	Blue(7.46)	5	19	43.7432	10.3338	<hkxhk>	Intercross	A/G	-	XP_012842431.1	PREDICTED: uncharacterized protein LOC105962665 [Erythranthe guttata]
32	sca3_15367268	Blue(11.61)	17	3	86.3637	12.2272	<nnxnp>	Testcross	T/G	-	KZV46985.1	hypothetical protein F511_15782 [Dorcoceras hygrometricum]
33	sca19_13382608	Blue(7.02)	6	19	43.7432	10.1031	<hkxhk>	Intercross	A/T	-	XP_012842431.1	PREDICTED: uncharacterized protein LOC105962665 [Erythranthe guttata]
34	sca3_11335508	Blue(11.8)	8	3	76.465	18.5507	<nnxnp>	Testcross	G/A	-	XP_011076961.1	uncharacterized protein LOC105161084 [Sesamum indicum]
35	sca3_17632128	Blue(8.69)	19	3	90.7319	11.9893	<nnxnp>	Testcross	G/A	-	XP_020553066.1	uncharacterized protein LOC105172285 [Sesamum indicum]
36	sca12_10257785	Blue(9.01)	23	12	23.6112	13.0758	<nnxnp>	Testcross	G/A	-	PIN14259.1	hypothetical protein CDL12_13118 [Handroanthus impetiginosus]
37	sca12_10077697	Blue(8.97)	3	12	22.5196	12.9938	<hkxhk>	Intercross	C/A	CRK44	XP_011076612.1	putative receptor-like protein kinase At4g00960 [Sesamum indicum]
38	sca3_18476828	Blue(8.58)	21	3	97.648	11.7425	<nnxnp>	Testcross	A/G	-	GAU34701.1	hypothetical protein TSUD_29420 [Trifolium subterraneum]
39	sca12_7527610	Blue(7.48)	1	12	16.9658	9.908	<hkxhk>	Intercross	C/A	-	KZV51235.1	hypothetical protein F511_05892 [Dorcoceras hygrometricum]
40	sca14_21240678	Circularity(7.97)	7	14	89.5531	11.4416	<hkxhk>	Intercross	A/G	PK	PIN03858.1	Serine/threonine protein kinase [Handroanthus impetiginosus]
41	sca14_20834497	Circularity(7.82)	6	14	87.1097	9.80102	<hkxhk>	Intercross	A/C	ERG	PIN15773.1	Ras-like GTPase ERA [Handroanthus impetiginosus]
42	sca14_21826444	Circularity(8.11)	8	14	94.9939	10.5409	<hkxhk>	Intercross	T/A	-	PIN04491.1	hypothetical protein CDL12_22976 [Handroanthus impetiginosus]
43	sca12_28072969	Circularity(7.52)	9	12	88.6364	10.4768	<nnxnp>	Testcross	AC/A	SRK	PIN16323.1	G-type lectin S-receptor-like serine/threonine-protein kinase At4g27290 [Sesamum indicum]
44	sca14_20720354	Circularity(8.28)	5	14	85.7342	12.1632	<hkxhk>	Intercross	A/C	LOC105163990	XP_011080830.1	uncharacterized protein LOC105163990, partial [Sesamum indicum]
45	sca1_27831231	Color name(7.62)	4	1	39.2776	11.7659	<hkxhk>	Intercross	T/C	-	WP_192823972.1	DDE-type integrase/transposase/recombinase [Escherichia coli]
46	sca1_27693526	Color name(7.26)	3	1	37.8266	11.4937	<hkxhk>	Intercross	A/G	-	GFP93654.1	hypothetical protein PHJA_001509800 [Phtheirospermum japonicum]
47	sca12_19300752	Color name(7.57)	7	12	51.6584	10.5875	<hkxhk>	Intercross	C/T	-	PIN17536.1	hypothetical protein CDL12_09814 [Handroanthus impetiginosus]
48	sca1_25273694	Color name(10.48)	2	1	35.642	16.1442	<hkxhk>	Intercross	T/G,*	LOC105161704	XP_011077792.1	uncharacterized protein LOC105161704 [Sesamum indicum]
49	sca12_19186010	Color name(7.23)	6	12	51.5823	11.4689	<hkxhk>	Intercross	G/A	-	PHU05776.1	hypothetical protein BC332_26598 [Capsicum chinense]
50	sca1_20247402	Color name(7.07)	1	1	29.2599	10.7848	<hkxhk>	Intercross	T/G	CBL/CGS	PIN04432.1	Cystathionine beta-lyase/cystathionine gamma-synthase [Handroanthus impetiginosus]
51	sca14_15922751	Color name(6.62) Green(7.07)	9	14	47.0055	11.2294	<lmxll>	Testcross	CTT/C	-	PIN11567.1	Mitochondrial/chloroplast ribosomal protein L15/L10 [Handroanthus impetiginosus]
52	sca17_28789036	Color value(7.51)	16	17	152.747	10.508	<nnxnp>	Testcross	T/C,A	-	RVW71911.1	Retrovirus-related Pol polyprotein from transposon TNT 1-94 [Vitis vinifera]
53	sca17_27854739	Color value(8.04)	13	17	150.052	9.9103	<nnxnp>	Testcross	G/A	-	KZV23570.1	dystroglycan-like [Dorcoceras hygrometricum]
54	sca17_29040739	Color value(7.69)	17	17	153.847	10.9398	<nnxnp>	Testcross	C/A	-	KZV35673.1	hypothetical protein F511_44703 [Dorcoceras hygrometricum]
55	sca17_27842410	Color value(6.92)	11	17	146.773	9.72137	<nnxnp>	Testcross	T/C	PAP	PIN26909.1	Purple acid phosphatase [Handroanthus impetiginosus]
56	sca17_28718945	Color value(6.94)	15	17	151.654	9.75999	<nnxnp>	Testcross	C/T	-	XP_031106246.1	uncharacterized protein LOC116010891 [Ipomoea triloba]
57	sca17_27942155	Color value(6.32)	14	17	150.514	9.58836	<nnxnp>	Testcross	C/A	-	PIN00618.1	hypothetical protein CDL12_26879 [Handroanthus impetiginosus]
58	sca16_29863402	Color value(5.83)	4	16	98.264	9.21855	<hkxhk>	Intercross	A/G	CTR1	XP_011074274.1	serine/threonine-protein kinase CTR1 isoform X1 [Sesamum indicum]
59	sca16_28852527	Color value(8.94)	3	16	96.0585	11.1829	<hkxhk>	Intercross	A/C	COX6B-1	AQL05913.1	Cytochrome c oxidase subunit 6b-1 [Zea mays]
60	sca19_18141512	Color value(10.47)	7	19	86.0789	9.62283	<hkxhk>	Intercross	A/G	HSP70	PIN20377.1	Molecular chaperones GRP170/SIL1, HSP70 superfamily [Handroanthus impetiginosus]
61	sca19_17705829	Color value(6.2)	5	19	81.2297	9.28984	<hkxhk>	Intercross	T/C	RAN1	PIN13716.1	PREDICTED: copper-transporting ATPase RAN1 [Sesamum indicum]
62	sca17_25412584	Color value(6.81)	8	17	144.238	10.2842	<nnxnp>	Testcross	T/A	-	CAN78715.1	hypothetical protein VITISV_030863 [Vitis vinifera]
63	sca16_28490568	Color value(10.57)	2	16	94.9356	11.4879	<hkxhk>	Intercross	G/C	LOC105158982	XP_011074216.1	uncharacterized protein LOC105158982 [Sesamum indicum]
64	sca19_12371802	Green(7.77)	19	19	37.2958	12.1257	<lmxll>	Testcross	G/A	LOC111395895	XP_022877877.1	ras-related protein RABA5a-like [Olea europaea var. sylvestris]
65	sca19_19639993	Green(8.29)	24	19	100.743	10.1915	<lmxll>	Testcross	T/A	TULP4	PIN15956.1	Tub family protein [Handroanthus impetiginosus]
66	sca17_17640039	Green(10.02)	6	17	87.7945	12.4846	<hkxhk>	Intercross	C/T	-	PIN23861.1	hypothetical protein CDL12_03407 [Handroanthus impetiginosus]
67	sca14_15648032	Green(7.34)	13	14	44.2556	11.5391	<lmxll>	Testcross	CT/C	WEB	XP_011100157.1	WEB family protein At3g51220 [Sesamum indicum]
68	sca14_16098507	Green(8.27) Color name(6.69)	17	14	50.1731	12.209	<lmxll>	Testcross	C/T	PK	PIM97251.1	Serine/threonine protein kinase [Handroanthus impetiginosus]
69	sca14_15880800	Green(7.02)	14	14	46.9925	10.3519	<lmxll>	Testcross	T/A	PK	PIN11574.1	Serine/threonine protein kinase [Handroanthus impetiginosus]
70	sca19_12609404	Green(7.7)	21	19	39.2503	9.68425	<lmxll>	Testcross	G/T,A	-	EPS65319.1	hypothetical protein M569_09461 [Genlisea aurea]
71	sca17_17172970	Green(9.14)	3	17	75.5466	9.69085	<hkxhk>	Intercross	G/T	-	PIN25534.1	hypothetical protein CDL12_01727 [Handroanthus impetiginosus]
72	sca19_19639969	Green(8.29)	23	19	100.719	10.1915	<lmxll>	Testcross	C/T	TULP4	PIN15956.1	Tub family protein [Handroanthus impetiginosus]
73	sca19_12371811	Green(8.29)	20	19	37.3012	11.4714	<lmxll>	Testcross	C/T	RABA5a	XP_022877877.1	ras-related protein RABA5a-like [Olea europaea var. sylvestris]
74	sca19_12711032	Green(6.51)	22	19	40.9205	10.0928	<lmxll>	Testcross	A/G	HT1	XP_008440056.1	PREDICTED: serine/threonine-protein kinase HT1 [Cucumis melo]
75	sca17_17654744	Green(8.14)	7	17	87.8091	12.2189	<hkxhk>	Intercross	T/G	LOC105157939	XP_020548202.1	uncharacterized protein LOC105157939 isoform X4 [Sesamum indicum]
76	sca14_16051002	Green(8.43)	16	14	49.1221	11.8268	<lmxll>	Testcross	A/G	NAGK	PIN21055.1	Acetylglutamate kinase [Handroanthus impetiginosus]
77	sca18_18933158	Green(7.74)	10	18	77.7635	10.3957	<hkxhk>	Intercross	A/C	PK	PIN06199.1	Serine/threonine protein kinase [Handroanthus impetiginosus]
78	sca14_15324756	Green(7.99)	12	14	42.7528	12.3236	<lmxll>	Testcross	C/T	-	PIN01433.1	hypothetical protein CDL12_26059 [Handroanthus impetiginosus]
79	sca1_62684918	Green(6.88) Color name(6.66)	1	1	111.703	10.3139	<hkxhk>	Intercross	G/A	GONST1	KZV22172.1	PREDICTED: GDP-mannose transporter GONST1-like isoform X1 [Sesamum indicum]
80	sca17_17310979	Green(7.81)	4	17	81.7408	10.1941	<hkxhk>	Intercross	T/C	-	PIN19440.1	hypothetical protein CDL12_07881 [Handroanthus impetiginosus]
81	sca17_17540412	Green(12.97)	5	17	87.4872	10.7842	<hkxhk>	Intercross	A/G	-	PIN09374.1	hypothetical protein CDL12_18052 [Handroanthus impetiginosus]
82	sca18_18457232	Green(6.37)	9	18	73.2365	9.87511	<hkxhk>	Intercross	C/T	CPSF3	XP_020554245.1	cleavage and polyadenylation specificity factor subunit 3-II isoform X3 [Sesamum indicum]
83	sca17_16510508	Green(7.32)	2	17	70.08	9.85565	<hkxhk>	Intercross	T/C	-	PIM98344.1	Apoptotic ATPase [Handroanthus impetiginosus]
84	sca17_22526226	Green(7.18)	8	17	132.567	9.92018	<hkxhk>	Intercross	A/G	KTN	PIN01611.1	Microtubule-severing ATPase [Handroanthus impetiginosus]
85	sca14_15324571	Green(7.4)	11	14	41.5735	11.4203	<lmxll>	Testcross	G/C	-	PIN01433.1	hypothetical protein CDL12_26059 [Handroanthus impetiginosus]
86	sca19_12206556	Green(9.7)	18	19	37.145	10.9166	<lmxll>	Testcross	T/C	ORF102	OMO58913.1	reverse transcriptase [Corchorus capsularis]
87	sca15_22988162	Leaf area(6.35) Leaf perimeter(8.49) Leaf width(6.67) PL ratio(6.32)	8	15	100.923	10.0408	<lmxll>	Testcross	T/C	-	XP_011091088.1	ferruginol synthase-like [Sesamum indicum]
88	sca15_24571060	Leaf area(6.31) Leaf perimeter(7.72) Leaf width(6.61)	12	15	108.642	9.58568	<lmxll>	Testcross	C/T	RPD1	PIN26519.1	PREDICTED: protein ROOT PRIMORDIUM DEFECTIVE 1 [Sesamum indicum]
89	sca15_24702724	Leaf area(7.9) Leaf perimeter(8.09) Leaf width(7.57)	14	15	113.214	11.6661	<lmxll>	Testcross	T/C	-	PIN12375.1	hypothetical protein CDL12_15001 [Handroanthus impetiginosus]
90	sca15_23033774	Leaf area(6.35) Leaf perimeter(8.49) Leaf width(6.67) PL ratio(6.32)	9	15	105.295	10.0408	<lmxll>	Testcross	A/G	POLD	PIN07068.1	DNA-directed DNA polymerase [Handroanthus impetiginosus]
91	sca15_22799312	Leaf area(6.35) Leaf perimeter(8.49) Leaf width(6.67) PL ratio(6.32)	7	15	100.26	10.0408	<lmxll>	Testcross	C/T	-	XP_011091088.1	ferruginol synthase-like [Sesamum indicum]
92	sca15_22769214	Leaf area(6.27) Leaf perimeter(7.94) Leaf width(6.44)	5	15	99.6262	9.90564	<lmxll>	Testcross	T/A	-	-	-
93	sca15_23033836	Leaf area(6.37) Leaf perimeter(8.85) Leaf width(6.85) PL ratio(7.83)	10	15	105.303	9.98954	<lmxll>	Testcross	C/A	POLD	PIN07068.1	DNA-directed DNA polymerase [Handroanthus impetiginosus]
94	sca15_24294668	Leaf area(6.25) Leaf perimeter(7.65) Leaf width(6.76)	11	15	108.534	9.79675	<lmxll>	Testcross	T/G	FAD/SLD	PIN00653.1	Delta 6-fatty acid desaturase/delta-8 sphingolipid desaturase [Handroanthus impetiginosus]
95	sca15_24672825	Leaf area(9.34) Leaf perimeter(8.69) Leaf width(8.28)	13	15	110.959	10.5423	<lmxll>	Testcross	G/A	-	PIN02164.1	hypothetical protein CDL12_25321 [Handroanthus impetiginosus]
96	sca15_24702721	Leaf area(7.02) Leaf perimeter(7.53) Leaf width(7.21)	15	15	113.214	11.1303	<lmxll>	Testcross	A/C	-	PIN12375.1	hypothetical protein CDL12_15001 [Handroanthus impetiginosus]
97	sca18_26948840	Leaf area(8.03) Leaf width(8.11)	4	18	105.788	12.2454	<hkxhk>	Intercross	A/G	-	PIN11381.1	hypothetical protein CDL12_16003 [Handroanthus impetiginosus]
98	sca8_3770682	Leaf area(6.94)	1	8	38.9671	11.1184	<hkxhk>	Intercross	C/T	PRMT1	PIN08352.1	Protein arginine N-methyltransferase PRMT1 [Handroanthus impetiginosus]
99	sca18_26946845	Leaf area(6.96) Leaf width(7.5)	3	18	105.671	10.5033	<hkxhk>	Intercross	A/G	-	PIN11381.1	hypothetical protein CDL12_16003 [Handroanthus impetiginosus]
100	sca15_22769195	Leaf area(6.36) Leaf perimeter(8.61) Leaf width(6.68)	6	15	99.6262	9.98092	<lmxll>	Testcross	G/A	-	-	-
101	sca18_4164227	Leaf area(6.45) Leaf length(6.81)	2	18	15.5731	10.1671	<hkxhk>	Intercross	A/G	MSW1	PIN10656.1	Mitochondrial tryptophanyl-tRNA synthetase [Handroanthus impetiginosus]
102	sca13_26798694	Leaf length(6.01)	9	13	119.338	9.47951	<lmxll>	Testcross	TA/T	-	PIN02254.1	hypothetical protein CDL12_25229 [Handroanthus impetiginosus]
103	sca16_4116894	Leaf length(6.9)	4	16	27.0828	10.859	<hkxhk>	Intercross	T/C,*	-	XP_011073916.1	uncharacterized protein LOC105158762 [Sesamum indicum]
104	sca16_4844859	Leaf length(8.32)	5	16	28.8274	12.7255	<hkxhk>	Intercross	TA/T	LOC105963173	XP_012843006.1	PREDICTED: tetratricopeptide repeat protein 27 [Erythranthe guttata]
105	sca18_25326485	Leaf length(6.59)	7	18	98.6756	10.268	<hkxhk>	Intercross	G/GA	CYP2	PIN03545.1	Cytochrome P450 CYP2 subfamily [Handroanthus impetiginosus]
106	sca3_25094828	Leaf length(6.15)	1	3	138.24	10.4977	<hkxhk>	Intercross	T/A,*	-	PIN11096.1	hypothetical protein CDL12_16307 [Handroanthus impetiginosus]
107	sca13_26676121	Leaf length(6.04)	8	13	119.257	9.2181	<lmxll>	Testcross	G/A	-	PIN05113.1	hypothetical protein CDL12_22344 [Handroanthus impetiginosus]
108	sca12_28192001	Leaf lobes(7.97) PLW ratio(9.61) Circularity(10.24)	32	12	92.847	11.4916	<nnxnp>	Testcross	C/T	-	RVW92563.1	Retrovirus-related Pol polyprotein from transposon 17.6 [Vitis vinifera]
109	sca7_15878422	Leaf lobes(7.35)	9	7	87.4164	10.6091	<nnxnp>	Testcross	A/G	-	XP_038978616.1	LOW QUALITY PROTEIN: uncharacterized protein LOC120108957 [Phoenix dactylifera]
110	sca12_28492415	Leaf lobes(7.88) PL ratio(6.63) PLW ratio(10.21) Circularity(10.38)	33	12	93.6238	10.916	<nnxnp>	Testcross	C/A	-	KAG6501038.1	hypothetical protein ZIOFF_040904 [Zingiber officinale]
111	sca7_19485957	Leaf lobes(7.31)	14	7	120.943	11.1033	<nnxnp>	Testcross	C/T	-	KAG8380808.1	hypothetical protein BUALT_Bualt06G0055000 [Buddleja alternifolia]
112	sca7_19485998	Leaf lobes(8.79)	15	7	120.947	11.3855	<nnxnp>	Testcross	T/G	-	KAG8380808.1	hypothetical protein BUALT_Bualt06G0055000 [Buddleja alternifolia]
113	sca12_28091827	Leaf lobes(8.23) PLW ratio(8.56) Circularity(8.91)	31	12	92.0701	11.2731	<nnxnp>	Testcross	C/T	SRK	PIN16323.1	G-type lectin S-receptor-like serine/threonine-protein kinase At4g27291 [Sesamum indicum]
114	sca9_2695731	Leaf lobes(7.56)	25	9	27.8238	10.5579	<lmxll>	Testcross	C/T	-	PKA56961.1	Putative ribonuclease H protein [Apostasia shenzhenica]
115	sca12_29181523	Leaf lobes(7.05) PL ratio(6.44) PLW ratio(10.63) Circularity(10.64)	34	12	93.643	10.679	<nnxnp>	Testcross	T/A	LAS	PIN02910.1	Oxidosqualene-lanosterol cyclase [Handroanthus impetiginosus]
116	sca9_2961859	Leaf lobes(9.42)	27	9	39.2364	12.4888	<lmxll>	Testcross	G/C	-	GFP95059.1	line-1 retrotransposable element orf2 protein [Phtheirospermum japonicum]
117	sca9_2961898	Leaf lobes(8.7)	28	9	39.7173	12.3438	<lmxll>	Testcross	G/T	-	GFP95059.1	line-1 retrotransposable element orf2 protein [Phtheirospermum japonicum]
118	sca12_29540190	Leaf lobes(8.56) PL ratio(8.54) PLW ratio(12.15) Circularity(10.53)	36	12	96.0797	12.2796	<nnxnp>	Testcross	CTT/C,CT,*	-	AAO73521.1	gag-pol polyprotein [Glycine max]
119	sca7_19136013	Leaf lobes(7.67)	13	7	120.597	11.7195	<nnxnp>	Testcross	G/A	-	GFP89193.1	copia protein [Phtheirospermum japonicum]
120	sca12_29181559	Leaf lobes(7.89) PL ratio(7.54) PLW ratio(12.14) Circularity(12.13)	35	12	95.1967	11.3979	<nnxnp>	Testcross	C/T	LAS	PIN02910.1	Oxidosqualene-lanosterol cyclase [Handroanthus impetiginosus]
121	sca9_2695428	Leaf lobes(7.73)	23	9	24.0857	11.2974	<lmxll>	Testcross	G/T	-	XP_012835792.1	PREDICTED: uncharacterized protein LOC105956483 [Erythranthe guttata]
122	sca9_2696728	Leaf lobes(7.51) Rectangularity(8.06) Circularity(7.89)	7	9	31.332	11.2212	<hkxhk>	Intercross	T/C	-	PIN18994.1	hypothetical protein CDL12_08332 [Handroanthus impetiginosus]
123	sca7_24695451	Leaf lobes(7.35)	21	7	159.645	10.7771	<nnxnp>	Testcross	C/T	MTERF	PIM98010.1	Mitochondrial transcription termination factor, mTERF [Handroanthus impetiginosus]
124	sca9_2895831	Leaf lobes(8.53)	26	9	38.0981	11.9109	<lmxll>	Testcross	A/G	CRK2	XP_011071116.1	cysteine-rich receptor-like protein kinase 2 [Sesamum indicum]
125	sca7_25109631	Leaf lobes(7.88)	22	7	173.301	11.9297	<nnxnp>	Testcross	G/A	-	PIN18003.1	hypothetical protein CDL12_09329 [Handroanthus impetiginosus]
126	sca9_2358081	Leaf lobes(7.93)	6	9	21.1705	11.9084	<hkxhk>	Intercross	A/T	-	PIN05593.1	hypothetical protein CDL12_21864 [Handroanthus impetiginosus]
127	sca7_19867118	Leaf lobes(8.76)	16	7	123.61	10.3982	<nnxnp>	Testcross	A/C	-	KAG8388283.1	hypothetical protein BUALT_Bualt02G0109500 [Buddleja alternifolia]
128	sca7_18270591	Leaf lobes(10.22)	12	7	114.365	11.23	<nnxnp>	Testcross	G/T	BGLU47	OMO77077.1	Glycoside hydrolase, family 47 [Corchorus capsularis]
129	sca7_24409842	Leaf lobes(10.19)	20	7	157.581	13.5247	<nnxnp>	Testcross	G/A	HALR/MLL3	PIN27162.1	putative transcription factor HALR/MLL3, involved in embryonic development [Handroanthus impetiginosus]
130	sca7_16041265	Leaf lobes(7.17)	10	7	88.1666	10.5173	<nnxnp>	Testcross	AC/A	SEC14	PIN11026.1	Phosphatidylinositol transfer protein SEC14 [Handroanthus impetiginosus]
131	sca7_24409810	Leaf lobes(8.59)	19	7	157.581	12.337	<nnxnp>	Testcross	T/C	HALR/MLL3	PIN27162.1	putative transcription factor HALR/MLL3, involved in embryonic development [Handroanthus impetiginosus]
132	sca7_23654494	Leaf lobes(8.82)	17	7	145.213	13.4249	<nnxnp>	Testcross	C/G,T	-	PIN25870.1	putative PhzC/PhzF-type epimerase [Handroanthus impetiginosus]
133	sca9_2695578	Leaf lobes(7.4)	24	9	25.1907	10.7494	<lmxll>	Testcross	A/G	-	PKA56961.1	Putative ribonuclease H protein [Apostasia shenzhenica]
134	sca7_23977337	Leaf lobes(8.66)	1	7	150.693	12.4451	<hkxhk>	Intercross	T/A	-	PIN26072.1	hypothetical protein CDL12_01177 [Handroanthus impetiginosus]
135	sca9_262223	Leaf lobes(11.56) Circularity(6.62)	3	9	3.87835	15.1065	<hkxhk>	Intercross	T/C,A	-	PIN13287.1	hypothetical protein CDL12_14093 [Handroanthus impetiginosus]
136	sca7_23654505	Leaf lobes(11.17)	18	7	145.229	16.6071	<nnxnp>	Testcross	G/A	-	PIN25870.1	putative PhzC/PhzF-type epimerase [Handroanthus impetiginosus]
137	sca7_18125957	Leaf lobes(9.07)	11	7	109.038	12.3781	<nnxnp>	Testcross	C/A	-	GEU46882.1	uncharacterized protein [Tanacetum cinerariifolium]
138	sca7_25109491	Leaf lobes(6.56)	2	7	173.029	9.88941	<hkxhk>	Intercross	C/T	-	PIN18003.1	hypothetical protein CDL12_09329 [Handroanthus impetiginosus]
139	sca9_2358075	Leaf lobes(8.94)	5	9	21.1683	12.8131	<hkxhk>	Intercross	T/C	LOC105168259	XP_011086568.1	2-methylene-furan-3-one reductase [Sesamum indicum]
140	sca9_2215679	Leaf lobes(6.95) Rectangularity(8.03) Circularity(6.65)	4	9	20.6375	9.98142	<hkxhk>	Intercross	T/A	HAM	PIN13025.1	Histone acetyltransferase [Handroanthus impetiginosus]
141	sca12_28091819	Leaf lobes(9.97) PLW ratio(7.48) Circularity(8.52)	30	12	91.2932	12.9737	<nnxnp>	Testcross	G/T	SRK	PIN16323.1	G-type lectin S-receptor-like serine/threonine-protein kinase At4g27292 [Sesamum indicum]
142	sca7_13434393	Leaf lobes(6.96)	8	7	81.0169	10.5275	<nnxnp>	Testcross	T/T	-	KYP37767.1	hypothetical protein KK1_041026 [Cajanus cajan]
143	sca12_28075195	Leaf lobes(7.27) PLW ratio(8.99) Circularity(9.04)	29	12	90.0781	10.6233	<nnxnp>	Testcross	GA/G	SRK	PIN16323.1	G-type lectin S-receptor-like serine/threonine-protein kinase At4g27293 [Sesamum indicum]
144	sca15_22490939	Leaf perimeter(7.36)	5	15	97.001	11.6915	<lmxll>	Testcross	G/A	SEC1	PIN23798.1	Vesicle trafficking protein Sec1 [Handroanthus impetiginosus]
145	sca15_22580195	Leaf perimeter(7.36)	6	15	98.2568	11.6915	<lmxll>	Testcross	A/G,*	-	XP_016514578.1	PREDICTED: LOB domain-containing protein 30-like [Nicotiana tabacum]
146	sca15_23137550	Leaf perimeter(6.69)	15	15	107.186	10.6005	<lmxll>	Testcross	G/T	-	OAP07811.1	hypothetical protein AXX17_AT2G43240 [Arabidopsis thaliana]
147	sca15_23645100	Leaf perimeter(6.84)	16	15	107.35	10.2739	<lmxll>	Testcross	A/T	ASN	PIN09797.1	Asparaginase [Handroanthus impetiginosus]
148	sca15_22655862	Leaf perimeter(8.13) Leaf width(6.48)	7	15	98.3704	12.193	<lmxll>	Testcross	G/T	LOC104220301	XP_011090949.1	malonyl-coenzyme:anthocyanin 5-O-glucoside-6'''-O-malonyltransferase-like [Sesamum indicum]
149	sca15_24601451	Leaf perimeter(7.68) Leaf width(6.53)	20	15	108.703	12.2238	<lmxll>	Testcross	A/G	-	PIN26526.1	ATP-dependent RNA helicase pitchoune [Handroanthus impetiginosus]
150	sca16_9095154	Leaf perimeter(6.66)	3	16	44.5152	10.0302	<hkxhk>	Intercross	G/A	-	WP_192823972.1	DDE-type integrase/transposase/recombinase [Escherichia coli]
151	sca16_3480581	Leaf perimeter(7.01) Leaf length(7.34)	2	16	25.1429	10.5506	<hkxhk>	Intercross	A/T	-	CAN66051.1	hypothetical protein VITISV_018870 [Vitis vinifera]
152	sca15_24294616	Leaf perimeter(8.4) Leaf width(7.67)	17	15	108.476	11.2713	<lmxll>	Testcross	A/G	FAD/SLD	PIN00653.1	Delta 6-fatty acid desaturase/delta-8 sphingolipid desaturase [Handroanthus impetiginosus]
153	sca15_23033834	Leaf perimeter(11.66) Leaf width(8.04)	13	15	105.302	12.4349	<lmxll>	Testcross	T/A	POLD	PIN07068.1	DNA-directed DNA polymerase [Handroanthus impetiginosus]
154	sca16_2117925	Leaf perimeter(8.36) Leaf length(8.88)	1	16	15.7756	12.6038	<hkxhk>	Intercross	A/G	-	KAA0056776.1	Enzymatic polyprotein [Cucumis melo var. makuwa]
155	sca15_22444705	Leaf perimeter(7.36)	4	15	96.8464	11.6915	<lmxll>	Testcross	T/C	-	PIN11799.1	Flavonol reductase/cinnamoyl-CoA reductase [Handroanthus impetiginosus]
156	sca18_26946851	Leaf width(7.11)	2	18	105.671	10.2092	<hkxhk>	Intercross	A/C	-	PIN11381.1	hypothetical protein CDL12_16003 [Handroanthus impetiginosus]
157	sca18_27814579	Leaf width(7.2)	4	18	107.817	11.3901	<hkxhk>	Intercross	G/T	-	PIN20574.1	hypothetical protein CDL12_06742 [Handroanthus impetiginosus]
158	sca12_29669201	PL ratio(7.01) PLW ratio(10.13) Circularity(7.6)	9	12	96.9403	10.8912	<nnxnp>	Testcross	G/A	-	XP_019184638.1	PREDICTED: uncharacterized protein LOC109179591 [Ipomoea nil]
159	sca12_29181569	PLW ratio(10.04) Circularity(10.23)	10	12	95.1967	15.6659	<nnxnp>	Testcross	G/A	LAS	PIN02910.1	Oxidosqualene-lanosterol cyclase [Handroanthus impetiginosus]
160	sca12_29181538	PLW ratio(10.06) Circularity(10.76)	9	12	94.4198	15.4043	<nnxnp>	Testcross	A/G	LAS	PIN02910.1	Oxidosqualene-lanosterol cyclase [Handroanthus impetiginosus]
161	sca12_29856815	PLW ratio(8.46)	14	12	97.6361	12.8416	<nnxnp>	Testcross	C/C	DFR	PIM97801.1	Dihydrokaempferol 4-reductase [Handroanthus impetiginosus]
162	sca12_28074778	PLW ratio(7.09) Circularity(6.91)	2	12	89.6392	10.9622	<nnxnp>	Testcross	A/C	SRK	PIN16323.1	G-type lectin S-receptor-like serine/threonine-protein kinase At4g27294 [Sesamum indicum]
163	sca3_3177875	PLW ratio(8.71)	1	3	23.4844	10.5494	<hkxhk>	Intercross	T/TC	-	AAT38747.2	Polyprotein, putative [Solanum demissum]
164	sca9_602781	Rectangularity(9.73)	10	9	6.81715	14.1864	<nnxnp>	Testcross	A/G	-	-	-
165	sca9_1936673	Rectangularity(7.6)	13	9	18.4989	11.2284	<nnxnp>	Testcross	G/A	-	XP_024628891.1	CENP-B homolog protein 2-like [Medicago truncatula]
166	sca9_4013247	Rectangularity(7.72)	19	9	41.7834	10.8061	<nnxnp>	Testcross	A/G	-	XP_027182037.1	uncharacterized protein LOC113780434 [Coffea eugenioides]
167	sca9_470423	Rectangularity(9.67)	8	9	5.945	13.9791	<nnxnp>	Testcross	G/A,C	-	XP_011086479.1	UPF0481 protein At3g47200-like isoform X1 [Sesamum indicum]
168	sca9_598813	Rectangularity(8.93)	9	9	6.13308	13.1671	<nnxnp>	Testcross	G/A	-	-	-
169	sca9_4360096	Rectangularity(7.59)	20	9	67.4181	10.8474	<nnxnp>	Testcross	C/T	SAC1	XP_012854891.1	PREDICTED: phosphoinositide phosphatase SAC1 isoform X1 [Erythranthe guttata]
170	sca9_2962457	Rectangularity(7.4)	18	9	38.2065	10.8336	<nnxnp>	Testcross	C/A	-	GFP90685.1	line-1 retrotransposable element orf2 protein [Phtheirospermum japonicum]
171	sca9_4233155	Rectangularity(9.75)	6	9	55.8812	14.5431	<hkxhk>	Intercross	C/T	-	OMO91869.1	reverse transcriptase [Corchorus capsularis]
172	sca9_2695545	Rectangularity(9.71)	15	9	21.861	13.4902	<nnxnp>	Testcross	G/T	-	XP_012842431.1	PREDICTED: uncharacterized protein LOC105962665 [Erythranthe guttata]
173	sca9_2502998	Rectangularity(8.73)	14	9	21.4691	12.8972	<nnxnp>	Testcross	C/T	-	PIN10327.1	Proteasome endopeptidase complex [Handroanthus impetiginosus]
174	sca9_4360102	Rectangularity(7.61)	21	9	67.4994	11.3208	<nnxnp>	Testcross	C/T	SAC1	XP_012854891.1	PREDICTED: phosphoinositide phosphatase SAC1 isoform X1 [Erythranthe guttata]
175	sca9_2695765	Rectangularity(8.32)	17	9	27.2159	11.5873	<nnxnp>	Testcross	C/T,A	-	PKA56961.1	Putative ribonuclease H protein [Apostasia shenzhenica]
176	sca9_4226986	Rectangularity(9.87)	5	9	53.9387	14.8612	<hkxhk>	Intercross	G/A	-	OMO91869.1	reverse transcriptase [Corchorus capsularis]
177	sca9_1922164	Rectangularity(8.47)	12	9	17.5131	12.4248	<nnxnp>	Testcross	G/A	-	XP_012856127.1	PREDICTED: uncharacterized protein LOC105975476 [Erythranthe guttata]
178	sca9_2695700	Rectangularity(8.78)	16	9	24.5384	10.7626	<nnxnp>	Testcross	C/A	-	PKA56961.1	Putative ribonuclease H protein [Apostasia shenzhenica]
179	sca9_262174	Rectangularity(9.4)	7	9	2.93407	13.02	<nnxnp>	Testcross	G/A	-	PIN13287.1	hypothetical protein CDL12_14093 [Handroanthus impetiginosus]
180	sca9_4226952	Rectangularity(11.78)	4	9	53.8145	16.6012	<hkxhk>	Intercross	A/T,C	ORF102	OMO91869.1	reverse transcriptase [Corchorus capsularis]
181	sca9_4203700	Rectangularity(13.67) Circularity(8.86)	3	9	52.0987	18.6909	<hkxhk>	Intercross	T/G	-	PIN22943.1	hypothetical protein CDL12_04339 [Handroanthus impetiginosus]
182	sca9_1605657	Rectangularity(7.34)	11	9	11.7678	10.9145	<nnxnp>	Testcross	C/A	-	GAY38929.1	hypothetical protein CUMW_040470 [Citrus unshiu]
183	sca17_27854693	Red(7.38) Color value(8.22)	6	17	147.866	10.4581	<nnxnp>	Testcross	G/A	-	KZV27795.1	hypothetical protein F511_40179 [Dorcoceras hygrometricum]
184	sca17_27310930	Red(6.29) Color value(7.21)	5	17	146.142	9.45633	<nnxnp>	Testcross	G/T	-	KZV41194.1	hypothetical protein F511_44001 [Dorcoceras hygrometricum]
185	sca2_32036796	Red(7.62)	2	2	144.554	10.9845	<hkxhk>	Intercross	C/A	-	-	-
186	sca20_19154731	Red(6.58)	7	20	86.0661	9.80554	<lmxll>	Testcross	T/C	-	KYP33754.1	Retrovirus-related Pol polyprotein from transposon TNT 1-94 [Cajanus cajan]
187	sca2_31816886	Red(8.69) Color value(6.21)	1	2	143.894	13.0059	<hkxhk>	Intercross	G/A	-	FAA01216.1	TPA: polyprotein [Sorghum bicolor]
188	sca19_18067806	Red(7.28) Color name(6.67) Color value(8.39)	3	19	85.8151	9.84341	<hkxhk>	Intercross	A/G	NPR2	XP_011085428.1	BTB/POZ domain and ankyrin repeat-containing protein NPR2 [Sesamum indicum]
189	sca17_26704541	Red(6.88) Color value(7.76)	4	17	145.331	10.7613	<nnxnp>	Testcross	C/A	CIPK	PIN17837.1	CBL-interacting serine/threonine-protein kinase 5-like [Sesamum indicum]

## Sheet: TableS3
Table S3 Annotation of genes that interact with the significant QTLs.
Marker ID	Trait	Node protein	annotation
sca15_23645100	LP	Interactive genes of ASN
		AK-LYS1	Aspartokinase 1, chloroplastic; Asp kinase inhibited by Lys and S-adenosylmethionine. Contains regulatory domains that belong to the ACT domain family, which allow binding to a extreme variety of ligands. Can function as a monomer or as a dimer with acetohydroxyacid synthase (HSDH); Belongs to the aspartokinase family
		AK2	Aspartate kinase family protein; Involved in the first step of essential amino acids lysine, threonine, methionine and isoleucine synthesis via the aspartate-family pathway
		ADSS	Adenylosuccinate synthetase, chloroplastic; Plays an important role in the de novo pathway and in the salvage pathway of purine nucleotide biosynthesis. Catalyzes the first committed step in the biosynthesis of AMP from IMP; Belongs to the adenylosuccinate synthetase family
		ASPGB1	N-terminal nucleophile aminohydrolases (Ntn hydrolases) superfamily protein; Acts in asparagine catabolism and also in the final steps of protein degradation via hydrolysis of a range of isoaspartyl dipeptides
		ASPGA1	N-terminal nucleophile aminohydrolases (Ntn hydrolases) superfamily protein; Acts in asparagine catabolism but also in the final steps of protein and degradation via hydrolysis of a range of isoaspartyl dipeptides. The affinity for Asn and at least 4 isoaspartyl dipeptides (L-beta-Asp-Ala, L-beta-Asp-Gly, L-beta- Asp-Leu, L-beta-Asp-Phe) is quite low, KM being greater than 4.0 mM. The enzyme is i…
		PYRB	Aspartate carbamoyltransferase catalytic subunit; Aspartate carbamoyltransferase, chloroplastic; Encodes aspartate carbamoyltransferase catalyzing the second step in the de novo pyrimidine ribonucleotide biosynthesis
		AK3	Aspartokinase 3, chloroplastic; Involved in the first step of essential amino acids lysine, threonine, methionine and isoleucine synthesis via the aspartate-family pathway
		ASP1	Aspartate aminotransferase, mitochondrial; Amino acid aminotransferase important for the metabolism of amino acids and Krebs-cycle related organic acids. No activity with D-Asp or D-Ala as amino donors. In plants, it is involved in nitrogen metabolism and in aspects of carbon and energy metabolism
		ASP3	Aspartate aminotransferase 3, chloroplastic; Amino acid aminotransferase important for the metabolism of amino acids and Krebs-cycle related organic acids. No activity with D-Asp or D-Ala as amino donors. In plants, it is involved in nitrogen metabolism and in aspects of carbon and energy metabolism; Belongs to the class-I pyridoxal-phosphate-dependent aminotransferase family
sca15_24294616 sca15_24294668	LP LW LA LP LW	Interactive genes of FAD
		KCS18	3-ketoacyl-CoA synthase 18; Contributes to fatty acids elongation and stockage in developing seeds. Active on both saturated and mono-unsaturated acyl-CoAs of 16 and 18 carbons. Required for the elongation of C18 to C20 and of C20 to C22 fatty acids. Mediates also the synthesis of VLCFAs from 20 to 26 carbons in length (e.g. C20:1, C20, C22:1, C22, C24:1, C24, C26). Has no activity with polyunsat…
		DGAT2	Diacylglycerol o-acyltransferase 2, plant; Diacylglycerol acyltransferase family; Involved in triacylglycerol (TAG) synthesis. Catalyzes the acylation of the sn-3 hydroxy group of sn-1,2-diacylglycerol using acyl-CoA. Can use oleoyl- CoA, linoleoyl-CoA and linolenoyl-CoA as substrates. Has substrate preference for linolenoyl-CoA or oleoyl-CoA compared to linoleoyl- CoA
		GPAT9	Glycerol-3-phosphate O-acyltransferase 3/4; Essential protein. Required for male and female gametophytes development . Exhibits sn-1 acyltransferase activity with high specificity for acyl-coenzyme A, thus triggering storage lipid biosynthesis and playing an important role in the Kennedy pathway of glycerolipid biosynthesis . Catalyzes triacylglycerol (TAG) accumulation involved in membrane lipid…
		TAG1	Arabidopsis thaliana acyl-coa:diacylglycerol acyltransferase; Membrane bound O-acyl transferase (MBOAT) family protein; Major contributor to triacylglycerol (TAG) synthesis and oil accumulation in seeds. Catalyzes the acylation of the sn-3 hydroxy group of sn-1,2-diacylglycerol using acyl-CoA. Can use palmitoyl-CoA and oleoyl-CoA as substrates. Can use oleoyl-CoA and linoleoyl-CoA as substrates. …
		FAD5	Palmitoyl-monogalactosyldiacylglycerol delta-7 desaturase, chloroplastic; Fatty acid desaturase involved in the first desaturation step leading to the formation of hexadeca 7,10,13-trienoic acid (16:3(7Z,10Z,13Z)), the major functional components of thylakoid membranes. Required for chloroplast biogenesis at low temperature. Also indirectly involved in the production of the oxylipin dinor-oxo-phy…
		FATB	Palmitoyl-acyl carrier protein thioesterase, chloroplastic; Plays an essential role in chain termination during de novo fatty acid synthesis. Possesses high thioesterase activity for palmitoyl-ACP versus other acyl-ACPs. Substrate preference is 16:0 > 18:1 > 18:0 > 16:1. Plays an essential role in the supply of saturated fatty acids necessary for plant growth and seed development. Contributes to …
		PDAT	Arabidopsis thaliana phospholipid:diacylglycerol acyltransferase; Phospholipid:diacylglycerol acyltransferase 1; Triacylglycerol formation by an acyl-CoA independent pathway. The enzyme preferentially transfers acyl groups from the sn-2 position of a phospholipid to diacylglycerol, thus forming an sn-1-lysophospholipid. Involved in epoxy and hydroxy fatty acid accumulation in seeds. Has complemen…
		At1g06080	Delta-9 acyl-lipid desaturase 1; Homologous to delta 9 acyl-lipid desaturases of cyanobacteria and acyl-CoA desaturases of yeast and mammals. expression down-regulated by cold temperature; Belongs to the fatty acid desaturase type 1 family
		ADS2	Very-long-chain acyl-lipid omega-9 desaturase; Homologous to delta 9 acyl-lipid desaturases of cyanobacteria and acyl-CoA desaturases of yeast and mammals. expression up-regulated by cold temperature; Belongs to the fatty acid desaturase type 1 family
		FaTA	Oleoyl-acyl carrier protein thioesterase 1, chloroplastic; Plays an essential role in chain termination during de novo fatty acid synthesis. Possesses high thioesterase activity for oleoyl-ACP versus other acyl-ACPs. Substrate preference is 18:1 > 18:0 > 16:1
		Interactive genes of SLD
		SBH2	Sphinganine C4-monooxygenase 2; Encodes one of the two redundant sphingoid base hydroxylases (SBH). Involved in sphingolipid trihydroxy long-chain base (4-hydroxysphinganine) biosynthesis. Double mutants of SBHs were dwarfed and not able to progress from vegetative to reproductive growth; Belongs to the sterol desaturase family
		LOH2	LAG1 longevity assurance homolog 2; Mediates resistance to sphinganine-analog mycotoxins (SAMs) by restoring the sphingolipid biosynthesis. Could salvage the transport of GPI-anchored proteins from the endoplasmic reticulum to the Golgi apparatus in ceramides-depleted cells after SAM exposure (By similarity)
		ADS2	Very-long-chain acyl-lipid omega-9 desaturase; Homologous to delta 9 acyl-lipid desaturases of cyanobacteria and acyl-CoA desaturases of yeast and mammals. expression up-regulated by cold temperature; Belongs to the fatty acid desaturase type 1 family
		FAH2	Dihydroceramide fatty acyl 2-hydroxylase FAH2; Fatty acid 2-hydroxylase involved in the alpha- hydroxylation of the long-chain fatty acid (LCFA) palmitic acid. Probably involved in the resistance response to oxidative stress; Belongs to the sterol desaturase family
		ACX1	Peroxisomal acyl-coenzyme A oxidase 1; Catalyzes the desaturation of both long- and medium- chain acyl-CoAs to 2-trans-enoyl-CoAs. Most active with C14-CoA. Activity on long-chain mono-unsaturated substrates is 40% higher than with the corresponding saturated substrates. Seems to be an important factor in the general metabolism of root tips. May be involved in the biosynthesis of jasmonic acid
		T29F13.2	Dihydroceramide fatty acyl 2-hydroxylase FAH1; Fatty acid 2-hydroxylase involved in the alpha- hydroxylation of sphingolipid-associated very long-chain fatty acids (VLCFA). Probably involved in the resistance response to oxidative stress; Belongs to the sterol desaturase family
		ACX5	Putative peroxisomal acyl-coenzyme A oxidase 1.2; Encodes an acyl-CoA oxidase. Involved in jasmonate biosynthesis. Expressed uniformly in seedlings and throughout development
		DPL1	Dihydrosphingosine phosphate lyase; Cleaves phosphorylated sphingoid bases (PSBs), such as sphingosine-1-phosphate, into fatty aldehydes and phosphoethanolamine. May play a minor role in maintenance of sphingolipid metabolism during normal plant development and growth, but be required for maintaining sphingoid long chain bases (LCB) and their phosphorylated derivatives (LCB-P) levels when sphingo…
		HWI1	Receptor-like protein kinase-related family protein; Modulates cell-to-cell trafficking. Has a positive role in innate immunity. Required for systemic acquired resistance (SAR) which is mediated by the signaling molecules azelaic acid (AzA), glycerol-3- phosphate (G3P), and salicylic acid (SA) . Negative regulator of plasmodesmata permeability triggered by SA during immune responses, through regu…
		FAD6	Acyl-lipid omega-6 desaturase (delta-12 desaturase); Omega-6 fatty acid desaturase, chloroplastic; Chloroplast omega-6 fatty acid desaturase introduces the second double bond in the biosynthesis of 16:3 and 18:3 fatty acids, important constituents of plant membranes. It is thought to use ferredoxin as an electron donor and to act on fatty acids esterified to galactolipids, sulfolipids and phospha…
sca12_29181538 sca12_29181559 sca12_29181569	PLW Cir LLo PL PLW Cir PLW Cir	Interactive genes of LAS
		CYP51G1	Sterol 14alpha-demethylase; Sterol 14-demethylase; Involved in sterol biosynthesis. Catalyzes the 14-alpha demethylation of obtusifoliol to 4 alpha-methyl-5 alpha-ergosta- 8,14,24(28)-trien-3 beta-ol
		DWF1	Cell elongation protein / DWARF1 / DIMINUTO (DIM); Plays a critical role in the general process of plant cell elongation. Involved in the synthesis of campesterol, an early precursor of brassinolide. Required for the conversion of 24-methylenecholesterol to campesterol and for the conversion of isofucosterol to sitosterol. Necessary for both the isomerization and reduction of 24-methylenecholeste…
		XF1	FAD/NAD(P)-binding oxidoreductase family protein; Catalyzes the first oxygenation step in sterol biosynthesis and is suggested to be one of the rate-limiting enzymes in this pathway. Can produce not only oxidosqualene, but also 2,3:22,23-dioxidosqualene. Main squalene epoxidase in the root. Sqe1 mutants may show defects in membrane lipid rafts, impairing the correct localization of RHD2 NADPH oxi…
		SQE2	Squalene epoxidase 2, mitochondrial; Catalyzes the first oxygenation step in sterol biosynthesis and is suggested to be one of the rate-limiting enzymes in this pathway. Produces primarily oxidosqualene
		SQE3	Squalene monooxygenase; Squalene epoxidase 3; Catalyzes the first oxygenation step in sterol biosynthesis and is suggested to be one of the rate-limiting enzymes in this pathway. Can produce not only oxidosqualene, but also 2,3:22,23-dioxidosqualene
		SQP2	Squalene monooxygenase 2; Catalyzes the first oxygenation step in sterol biosynthesis and is suggested to be one of the rate-limiting enzymes in this pathway
		SQP1	FAD/NAD(P)-binding oxidoreductase family protein; Catalyzes the first oxygenation step in sterol biosynthesis and is suggested to be one of the rate-limiting enzymes in this pathway; Belongs to the squalene monooxygenase family
		SQE6	Squalene monoxygenase 6; Catalyzes the first oxygenation step in sterol biosynthesis and is suggested to be one of the rate-limiting enzymes in this pathway; Belongs to the squalene monooxygenase family
		IPP1	Isopentenyl-diphosphate Delta-isomerase I, chloroplastic; Encodes a protein with isopentenyl diphosphate:dimethylallyl diphosphate isomerase activity. There is genetic evidence that it functions in the mevalonate, but not the MEP biosynthetic pathway; Belongs to the IPP isomerase type 1 family
		ERG28	Homolog of yeast ergosterol28 (ERG28); Involved in biological_process unknown; Located in endomembrane system, integral to membrane; Expressed in 22 plant structures; Expressed during 13 growth stages; Contains the following InterPro domains: Erg28-like (InterPro:IPR005352); Has 223 Blast hits to 223 proteins in 105 species: Archae - 0; Bacteria - 0; Metazoa - 67; Fungi - 94; Plants - 48; Viruses…
sca9_2895831	LLo	Interactive genes of CRK2
		DGAT2	Diacylglycerol o-acyltransferase 2, plant; Diacylglycerol acyltransferase family; Involved in triacylglycerol (TAG) synthesis. Catalyzes the acylation of the sn-3 hydroxy group of sn-1,2-diacylglycerol using acyl-CoA. Can use oleoyl- CoA, linoleoyl-CoA and linolenoyl-CoA as substrates. Has substrate preference for linolenoyl-CoA or oleoyl-CoA compared to linoleoyl- CoA
		HB20	Homeobox-leucine zipper protein athb-20; Encodes a homeodomain leucine zipper class I (HD-Zip I) protein. Expressed during seed germination in the micropylar endosperm and in the root cap, and increases ABA sensitivity and seed dormancy when mutated; Belongs to the HD-ZIP homeobox family. Class I subfamily
		HAT7	Homeobox-leucine zipper protein HAT7; Homeobox-containing gene with an unusual feature: a leucine zipper motif adjacent to the carboxyl-terminal of the homeodomain structure. This gene is expressed primarily in the cortex of the root and the stem; Belongs to the HD-ZIP homeobox family. Class I subfamily
		NTMC2T4	Calcium-dependent lipid-binding (CaLB domain) family protein; NTMC2T4; Its function is described as lipid binding; Involved in biological_process unknown; Located in plasma membrane; Expressed in male gametophyte, cultured cell, callus, pollen tube; Expressed during M germinated pollen stage; Contains the following InterPro domains: C2 membrane targeting protein (InterPro:IPR018029), C2 calcium/l…
		AT2G20050	Protein phosphatase 2C and cyclic nucleotide-binding/kinase domain-containing protein; Protein serine/threonine phosphatases;protein kinases;catalytics;cAMP-dependent protein kinase regulators;ATP binding;protein serine/threonine phosphatases; Its function is described as cAMP-dependent protein kinase regulator activity, protein kinase activity, protein serine/threonine phosphatase activity, cata…
		CAND1	Arabidopsis thaliana homolog of human CAND1 (cullin-associated and neddylation-dissociated). Putative similarity to TBP-interacting protein TIP120. Ubiquitously expressed in plant tissues throughout development. T-DNA insertion mutant plants were completely sterile and resistant to sirtinol and auxin, but not to gibberellins or brassinolide. Displayed developmental phenotypes similar to those of …
		At1g70530	Cysteine-rich RLK (RECEPTOR-like protein kinase) 3; Encodes a cysteine-rich receptor-like protein kinase; Belongs to the protein kinase superfamily. Ser/Thr protein kinase family. CRK subfamily
		CSN5B	COP9 signalosome complex subunit 5b; Probable protease subunit of the COP9 signalosome complex (CSN), a complex involved in various cellular and developmental processes such as photomorphogenesis and auxin and jasmonate responses. The CSN complex is an essential regulator of the ubiquitin (Ubl) conjugation pathway by mediating the deneddylation of the cullin subunits of the SCF-type E3 ligase com…
		EP1	Putative cysteine-rich receptor-like protein kinase 9; Induced in response to Salicylic acid.Similar to receptor-like kinase 4 and 5. NPR1, a known positive regulator of the SA signaling pathway is responsible for the SA-dependent induction and constitutive repression of EP1 gene's basal expression; Belongs to the protein kinase superfamily. Ser/Thr protein kinase family. CRK subfamily
		CSN5A	Probable protease subunit of the COP9 signalosome complex (CSN), a complex involved in various cellular and developmental processes such as photomorphogenesis and auxin and jasmonate responses. The CSN complex is an essential regulator of the ubiquitin (Ubl) conjugation pathway by mediating the deneddylation of the cullin subunits of the SCF-type E3 ligase complexes, leading to decrease the Ubl l…
sca12_28072969 sca12_28074778 sca12_28075195 sca12_28091819 sca12_28091827	Cir PLW Cir LLo PLW Cir LLo PLW Cir LLo PLW Cir	Interactive genes of SRK
		LAP3	Calcium-dependent phosphotriesterase superfamily protein; Required for the exine formation during pollen development
		XBAT31	Putative E3 ubiquitin-protein ligase XBAT31; No E3 ubiquitin-protein ligase activity observed when associated with the E2 enzyme UBC8 in vitro
		AT3G24530	AAA-type ATPase family protein / ankyrin repeat family protein; Its function is described as nucleoside-triphosphatase activity, ATPase activity, nucleotide binding, ATP binding; Involved in protein metabolic process; Located in chloroplast; Expressed in 24 plant structures; Expressed during 15 growth stages; Contains the following InterPro domains: ATPase, AAA+ type, core (InterPro:IPR003593), A…
		CYP78A9	Cytochrome p450 family 78 subfamily a; Encodes a cytochrome p450 monooxygenase. Overexpression of this gene allows fruit growth independently of fertilization. The gene is normally expressed only in floral organs(during the Arabidopsis stage 14 flower) and in the funiculus at anthesis
		AT2G20050	Protein phosphatase 2C and cyclic nucleotide-binding/kinase domain-containing protein; Protein serine/threonine phosphatases;protein kinases;catalytics;cAMP-dependent protein kinase regulators;ATP binding;protein serine/threonine phosphatases; Its function is described as cAMP-dependent protein kinase regulator activity, protein kinase activity, protein serine/threonine phosphatase activity, cata…
		LAP6	Chalcone and stilbene synthase family protein; Plant type III polyketide synthases (PKSs) that catalyzes the condensation of malonyl-CoA units with various CoA ester starter molecules to generate a diverse array of natural products including long-chain alkyl alpha-pyrones. Accepts up to C(20) chain-length fatty acyl CoAs as starter substrates, and carries out sequential condensations with malonyl…
		LAP5	Chalcone and stilbene synthase family protein; Plant type III polyketide synthases (PKSs) that catalyzes the condensation of malonyl-CoA units with various CoA ester starter molecules to generate a diverse array of natural products including long-chain alkyl alpha-pyrones. Accepts up to C(20) chain-length fatty acyl CoAs as starter substrates, and carries out sequential condensations with malonyl…
		PG1	Polygalacturonase 1; Involved in cell size determination
		AT3G54500	Night light-inducible and clock-regulated 2; Transcriptional coactivator necessary for expression of the clock genes PRR5 and TOC1 . Antagonizes REV8 function in the regulation of anthocyanin accumulation . Involved in red light input to the clock . Activates clock-controlled genes with afternoon peak . Mediates light inhibition of hypocotyl elongation . Unable to bind to DNA, but recruited to th…
		TGA10	Bzip transcription factor family protein; Together with TGA9, basic leucine-zipper transcription factor required for anther development, probably via the activation of SPL expression in anthers and via the regulation of genes with functions in early and middle tapetal development . Required for signaling responses to pathogen-associated molecular patterns (PAMPs) such as flg22 that involves chlor…
sca14_20834497	Cir	Interactive genes of ERG
		AT1G16870	Mitochondrial 28S ribosomal protein S29-related; Contains the following InterPro domains: Ribosomal protein S23/S29, mitochondrial (InterPro:IPR019368); Has 239 Blast hits to 239 proteins in 116 species: Archae - 0; Bacteria - 0; Metazoa - 106; Fungi - 38; Plants - 38; Viruses - 0; Other Eukaryotes - 57 (source: NCBI BLink)
		AT3G49080	Ribosomal protein S5 domain 2-like superfamily protein; Its function is described as structural constituent of ribosome; Involved in translation; Located in cytosolic small ribosomal subunit, ribosome, intracellular; Expressed in 23 plant structures; Expressed during 13 growth stages; Contains the following InterPro domains: Ribosomal protein S9 (InterPro:IPR000754), Ribosomal protein S5 domain 2…
		RPS9	30S ribosomal protein S9, chloroplastic; Ribosomal protein S9, nuclear encoded component of the chloroplast ribosome
		NRPA2	DNA-dependent RNA polymerase catalyzes the transcription of DNA into RNA using the four ribonucleoside triphosphates as substrates. Second largest core component of RNA polymerase I which synthesizes ribosomal RNA precursors. Proposed to contribute to the polymerase catalytic activity and forms the polymerase active center together with the largest subunit. Pol I is composed of mobile elements an…
		AT1G64880	Ribosomal protein S5 family protein; Its function is described as structural constituent of ribosome, RNA binding; Involved in translation; Located in ribosome, Golgi apparatus, intracellular; Expressed in 22 plant structures; Expressed during 13 growth stages; Contains the following InterPro domains: Double-stranded RNA-binding-like (InterPro:IPR014720), Ribosomal protein S5, C-terminal (InterPr…
		RPS5B	Small subunit ribosomal protein s5e; One of two genes encoding the ribosomal protein S5. Expressed at a lower level compared to ATRPS5A
		At3g03600	Ribosomal protein S2, mitochondrial; Structural component of the mitochondrial ribosome small subunit
		AT3G18760	Translation elongation factor EF1B/ribosomal protein S6 family protein; Its function is described as structural constituent of ribosome, rRNA binding; Involved in translation; Located in ribosome; Expressed in 22 plant structures; Expressed during 13 growth stages; Contains the following InterPro domains: Translation elongation factor EF1B/ribosomal protein S6 (InterPro:IPR014717), Ribosomal prot…
		RPS5A	Small subunit ribosomal protein s5e; One of two genes encoding the ribosomal protein S5. Mutants have semi-dominant developmental phenotypes. Most cell-division processes are delayed or disturbed in the heterozygous mutant, and development is completely arrested at an early embryonic stage in the homozygous mutant; Belongs to the universal ribosomal protein uS7 family
		rps2	30S ribosomal protein S2, chloroplastic; Chloroplast ribosomal protein S2
sca1_20247402	CN	Interactive genes of CBL
		MS3	5-methyltetrahydropteroyltriglutamate--homocysteine methyltransferase; Catalyzes the transfer of a methyl group from 5- methyltetrahydrofolate to homocysteine resulting in methionine formation
		OASA1	O-acetylserine (thiol) lyase (oas-tl) isoform a1; Encodes a cytosolic isoform of cytosolic O-acetylserine(thiol)lyase, a key enzyme in cysteine biosynthesis and for the fixation of inorganic sulfide. It catalyzes the formation of cysteine from O-acetylserine and inorganic sulfide. Gene expression is predominant in the root cortex and the xylem parenchyma. Gene expression is induced in leave, stem…
		MST1	Thiosulfate/3-mercaptopyruvate sulfurtransferase 1, mitochondrial; Encodes a sulfurtransferase/rhodaneses, which belongs to a group of enzymes widely distributed in all three phyla that catalyze the transfer of sulfur from a donor to a thiophilic acceptor substrate. The protein and transcript levels are NOT affected by senescence or exogenous cyanide, suggesting that sulfurtransferases are involv…
		DES1	Bifunctional cystathionine gamma-lyase/cysteine synthase; Involved in maintaining Cys homeostasis through the desulfuration of L-cysteine. Modulates the generation of the signaling molecule sulfide in plant cytosol. Probably unable to interact with SAT and to form the decameric Cys synthase complex (CSC) and is therefore not an enzymatically true OASTL protein
		OASB	Cysteine synthase, chloroplastic/chromoplastic; Arabidopsis thaliana O-acetylserine (thiol) lyase (OAS-TL) isoform oasB, the key enzyme for fixation of inorganic sulfide. It catalyzes the formation of cysteine from O-acetylserine and inorganic sulfide; Belongs to the cysteine synthase/cystathionine beta- synthase family
		MS2	5-methyltetrahydropteroyltriglutamate--homocysteine methyltransferase; Catalyzes the transfer of a methyl group from 5- methyltetrahydrofolate to homocysteine resulting in methionine formation
		OASC	Arabidopsis thaliana cysteinsynthase-c; O-acetylserine (thiol) lyase isoform C; Acts as a cysteine synthase. Plays a role in the sulfide detoxification in mitochondria
		ATMS1	5-methyltetrahydropteroyltriglutamate--homocysteine methyltransferase 1; Encodes a cytosolic cobalamin-independent methionine synthase, involved in methionine regeneration via the activated methyl cycle (SAM cycle). The protein undergoes thiolation following treatment with the oxidant tert-butylhydroperoxide
		AT1G55880	Pyridoxal-5'-phosphate-dependent enzyme family protein; Its function is described as lyase activity, pyridoxal phosphate binding, catalytic activity; Involved in cysteine biosynthetic process from serine, metabolic process, cellular amino acid metabolic process; Expressed in 10 plant structures; Expressed during 6 growth stages; Contains the following InterPro domains: Cysteine synthase/cystathio…
		CYSC1	Bifunctional L-3-cyanoalanine synthase/cysteine synthase C1, mitochondrial; Acts as a major beta-cyanoalanine synth
		Interactive genes of CGS
		MS3	5-methyltetrahydropteroyltriglutamate--homocysteine methyltransferase; Catalyzes the transfer of a methyl group from 5- methyltetrahydrofolate to homocysteine resulting in methionine formation
		MS2	5-methyltetrahydropteroyltriglutamate--homocysteine methyltransferase; Catalyzes the transfer of a methyl group from 5- methyltetrahydrofolate to homocysteine resulting in methionine formation
		SIR	Assimilatory sulfite reductase (ferredoxin), chloroplastic; Essential protein with sulfite reductase activity required in assimilatory sulfate reduction pathway during both primary and secondary metabolism and thus involved in development and growth; Belongs to the nitrite and sulfite reductase 4Fe-4S domain family
		ATMS1	5-methyltetrahydropteroyltriglutamate--homocysteine methyltransferase 1; Encodes a cytosolic cobalamin-independent methionine synthase, involved in methionine regeneration via the activated methyl cycle (SAM cycle). The protein undergoes thiolation following treatment with the oxidant tert-butylhydroperoxide
		HOG1	S-adenosyl-L-homocysteine hydrolase; Adenosylhomocysteine is a competitive inhibitor of S- adenosyl-L-methionine-dependent methyl transferase reactions; therefore adenosylhomocysteinase may play a key role in the control of methylations via regulation of the intracellular concentration of adenosylhomocysteine. Required for DNA methylation-dependent gene silencing
		HMT2	Homocysteine S-methyltransferase 2; Encodes a homocysteine methyltransferase (HMT). Among the three HMT coding genes in the genome, HMT2 is responsible for a significant proportion of HMT activity in the flower stalks and silique hulls. However, HMT2 does not significantly contribute to the total HMT activity in seeds
		HSK	Downy mildew resistant 1; Catalyzes the ATP-dependent phosphorylation of L-homoserine to L-homoserine phosphate. Is specific for L-homoserine and cannot use other substrates such D-serine, L-serine, D-threonine and L-threonine, galactose or D-homoserine in vitro. Required for susceptibility to the downy mildew pathogen Hyaloperonospora parasitica
		MST1	Thiosulfate/3-mercaptopyruvate sulfurtransferase 1, mitochondrial; Encodes a sulfurtransferase/rhodaneses, which belongs to a group of enzymes widely distributed in all three phyla that catalyze the transfer of sulfur from a donor to a thiophilic acceptor substrate. The protein and transcript levels are NOT affected by senescence or exogenous cyanide, suggesting that sulfurtransferases are involv…
		OMR1	Threonine dehydratase biosynthetic, chloroplastic; Catalyzes the formation of alpha-ketobutyrate from threonine in a two-step reaction. The first step is a dehydration of threonine, followed by rehydration and liberation of ammonia; Belongs to the serine/threonine dehydratase family
		SAHH2	S-adenosyl-l-homocysteine (SAH) hydrolase 2; Adenosylhomocysteine is a competitive inhibitor of S- adenosyl-L-methionine-dependent methyl transferase reactions; therefore adenosylhomocysteinase may play a key role in the control of methylations via regulation of the intracellular concentration of adenosylhomocysteine
sca17_22526226	G	Interactive genes of KTN
		ERH3	P-loop containing nucleoside triphosphate hydrolases superfamily protein; Severs microtubules in vitro in an ATP-dependent manner. This activity may promote rapid reorganization of cellular microtubule arrays. May be required for reorientation of cortical microtubule arrays during cellular elongation. Failure to correctly orient these arrays drastically compromises fiber length, cell wall thickne…
		CUL4	Cullin-4; Component of the CUL4-RBX1-CDD (COP10-DDB1a-DET1) E3 ubiquitin-protein ligase complex which mediates the ubiquitination and subsequent proteasomal degradation of target proteins. Participates in the CDD complex to light-mediated control of development. May repress photomorphogenesis through enhancing COP1 E3 ubiquitin-protein ligase activity. Acts together with the CUL4- DDB1-COP1-SPA E…
		DWA2	DWD (DDB1-binding WD40 protein) hypersensitive to ABA 2; Component of the CUL4-RBX1-DDB1-DWA1/DWA2 E3 ubiquitin- protein ligase complex that acts as negative regulator in abscisic acid (ABA) signaling. May function as the substrate recognition module within this complex leading to ABI5 degradation. Functionally redundant with DWA1
		DWA1	DWD (DDB1-binding WD40 protein) hypersensitive to ABA 1; This gene is predicted to encode a protein with a DWD motif. It can bind to DDB1a in Y2H assays, and DDB1b in co-IP assays, and may be involved in the formation of a CUL4-based E3 ubiquitin ligase. Encodes a component of the putative Arabidopsis THO/TREX complex: THO1 or HPR1 (At5g09860), THO2 (At1g24706), THO3 or TEX1 (At5g56130), THO5 (At…
		AT5G14050	U3 small nucleolar RNA-associated protein 18 homolog; Involved in nucleolar processing of pre-18S ribosomal RNA
		CCP1	P-loop containing nucleoside triphosphate hydrolases superfamily protein; Its function is described as nucleoside-triphosphatase activity, ATPase activity, nucleotide binding, ATP binding; Involved in protein metabolic process; Expressed in 22 plant structures; Expressed during 13 growth stages; Contains the following InterPro domains: ATPase, AAA-type, core (InterPro:IPR003959), ATPase, AAA+ typ…
		DDB1A	Damaged DNA binding protein 1A; Component of light signal transduction machinery. Involved in repression of photomorphogenesis in darkness by participating in the CDD complex, a complex probably required to regulate the activity of ubiquitin conjugating enzymes (E2s). Repression of photomorphogenesis is probably mediated by ubiquitination and subsequent degradation of photomorphogenesis- promotin…
		PWP2	Periodic tryptophan protein 2; Involved in nucleolar processing of pre-18S ribosomal RNA. Plays a role early in ribosome biogenesis, especially in the maturation of 5.8S rRNA . Required for guard cell functions
		DDB2	Protein DAMAGED DNA-BINDING 2; May function as the substrate recognition module for a DCX (DDB1-CUL4-X-box) E3 ubiquitin-protein ligase complex including DDB1A and CUL4 (By similarity). Required for DNA repair. Binds to DDB1A to form the UV-damaged DNA-binding protein complex (the UV-DDB complex). The UV-DDB complex may recognize UV-induced DNA damage and recruit proteins of the nucleotide excisi…
		ASG2	Transducin family protein / WD-40 repeat family protein; Its function is described as nucleotide binding; Involved in biological_process unknown; Located in plasma membrane, CUL4 RING ubiquitin ligase complex; Expressed in 24 plant structures; Expressed during 15 growth stages; Contains the following InterPro domains: WD40 repeat 2 (InterPro:IPR019782), WD40 repeat-like-containing domain (InterPr…

## Sheet: TableS4
Table S4 Functional enrichments in the network of the significant QTLs.
Marker ID	Trait	Input Protein	Biological Process (GO)		Molecular Function (GO)		Cellular Component (GO)		KEGG Pathways
Marker ID	Trait		GO-term	description	GO-term	description	GO-term	description	pathway	description
sca15_23645100	LP	ASN	GO:0009066	Aspartate family amino acid metabolic process	GO:0004072	Aspartate kinase activity	GO:0009570	Chloroplast stroma	ath00250	Alanine, aspartate and glutamate metabolism
			GO:0006520	Cellular amino acid metabolic process	GO:0036094	Small molecule binding	GO:0005737	Cytoplasm	ath01100	Metabolic pathways
			GO:1901605	Alpha-amino acid metabolic process	GO:0043168	Anion binding	GO:0009507	Chloroplast	ath01230	Biosynthesis of amino acids
			GO:0043648	Dicarboxylic acid metabolic process	GO:0003824	Catalytic activity			ath01110	Biosynthesis of secondary metabolites
			GO:0044281	Small molecule metabolic process	GO:0004067	Asparaginase activity			ath01210	2-Oxocarboxylic acid metabolism
			GO:1901564	Organonitrogen compound metabolic process	GO:0008798	Beta-aspartyl-peptidase activity			ath00270	Cysteine and methionine metabolism
			GO:0009067	Aspartate family amino acid biosynthetic process	GO:0016879	Ligase activity, forming carbon-nitrogen bonds			ath00261	Monobactam biosynthesis
			GO:0009090	Homoserine biosynthetic process	GO:0004069	L-aspartate:2-oxoglutarate aminotransferase activity			ath00300	Lysine biosynthesis
			GO:1901607	Alpha-amino acid biosynthetic process	GO:0032555	Purine ribonucleotide binding			ath00220	Arginine biosynthesis
			GO:0009088	Threonine biosynthetic process	GO:0035639	Purine ribonucleoside triphosphate binding			ath00260	Glycine, serine and threonine metabolism
			GO:0009064	Glutamine family amino acid metabolic process	GO:0097159	Organic cyclic compound binding			ath00950	Isoquinoline alkaloid biosynthesis
			GO:0009058	Biosynthetic process	GO:1901363	Heterocyclic compound binding			ath00360	Phenylalanine metabolism
			GO:0009089	Lysine biosynthetic process via diaminopimelate	GO:0016740	Transferase activity			ath00960	Tropane, piperidine and pyridine alkaloid biosynthesis
			GO:1901566	Organonitrogen compound biosynthetic process	GO:0005524	ATP binding			ath00350	Tyrosine metabolism
			GO:0044238	Primary metabolic process	GO:0030170	Pyridoxal phosphate binding			ath00330	Arginine and proline metabolism
			GO:0006103	2-oxoglutarate metabolic process					ath00400	Phenylalanine, tyrosine and tryptophan biosynthesis
			GO:0006531	Aspartate metabolic process					ath00460	Cyanoamino acid metabolism
			GO:0016540	Protein autoprocessing					ath00710	Carbon fixation in photosynthetic organisms
			GO:0044249	Cellular biosynthetic process					ath01200	Carbon metabolism
			GO:0006536	Glutamate metabolic process
			GO:0009156	Ribonucleoside monophosphate biosynthetic process
			GO:0044237	Cellular metabolic process
			GO:0006796	Phosphate-containing compound metabolic process
sca15_24294616 sca15_24294668	LP LW LA LP LW	FAD	GO:0008610	Lipid biosynthetic process	GO:0016747	Transferase activity, transferring acyl groups other than amino-acyl groups	GO:0016717	Oxidoreductase activity, acting on paired donors, with oxidation of a pair of donors resulting in the reduction of molecular oxygen to two molecules of water	ath00561	Glycerolipid metabolism
			GO:0044255	Cellular lipid metabolic process	GO:0016717	Oxidoreductase activity, acting on paired donors, with oxidation of a pair of donors resulting in the reduction of molecular oxygen to two molecules of water	GO:0009979	16:0 monogalactosyldiacylglycerol desaturase activity	ath01100	Metabolic pathways
			GO:0006633	Fatty acid biosynthetic process	GO:0009979	16:0 monogalactosyldiacylglycerol desaturase activity	GO:0008374	O-acyltransferase activity	ath00061	Fatty acid biosynthesis
			GO:0044281	Small molecule metabolic process	GO:0008374	O-acyltransferase activity	GO:0004312	Fatty acid synthase activity	ath01212	Fatty acid metabolism
			GO:0044249	Cellular biosynthetic process	GO:0004312	Fatty acid synthase activity	GO:0003824	Catalytic activity
			GO:0019432	Triglyceride biosynthetic process	GO:0003824	Catalytic activity	GO:0004144	Diacylglycerol o-acyltransferase activity
			GO:0006636	Unsaturated fatty acid biosynthetic process	GO:0004144	Diacylglycerol o-acyltransferase activity	GO:0016297	Acyl-[acyl-carrier-protein] hydrolase activity
			GO:0006071	Glycerol metabolic process	GO:0016297	Acyl-[acyl-carrier-protein] hydrolase activity	GO:0000036	Acyl carrier activity
			GO:0042761	Very long-chain fatty acid biosynthetic process	GO:0000036	Acyl carrier activity
		SLD	GO:0044255	Cellular lipid metabolic process	GO:0016491	Oxidoreductase activity	GO:0005783	Endoplasmic reticulum	ath00071	Fatty acid degradation
			GO:0006631	Fatty acid metabolic process	GO:0080132	Fatty acid alpha-hydroxylase activity	GO:0005789	Endoplasmic reticulum membrane	ath00410	beta-Alanine metabolism
			GO:0008610	Lipid biosynthetic process	GO:0003824	Catalytic activity	GO:0031090	Organelle membrane	ath00592	alpha-Linolenic acid metabolism
			GO:0019752	Carboxylic acid metabolic process	GO:0003997	acyl-CoA oxidase activity	GO:0016021	Integral component of membrane	ath00600	Sphingolipid metabolism
			GO:0072330	Monocarboxylic acid biosynthetic process	GO:0005504	Fatty acid binding	GO:0005737	Cytoplasm	ath00640	Propanoate metabolism
			GO:0006665	Sphingolipid metabolic process	GO:0005506	Iron ion binding	GO:0043231	Intracellular membrane-bounded organelle	ath01040	Biosynthesis of unsaturated fatty acids
			GO:0006633	Fatty acid biosynthetic process			GO:0110165	Cellular anatomical entity	ath01212	Fatty acid metabolism
			GO:0001676	Long-chain fatty acid metabolic process					ath04146	Peroxisome
			GO:0030148	Sphingolipid biosynthetic process
			GO:0044249	Cellular biosynthetic process
			GO:1901576	Organic substance biosynthetic process
			GO:0033540	Fatty acid beta-oxidation using acyl-coa oxidase
			GO:0044242	Cellular lipid catabolic process
			GO:0000038	Very long-chain fatty acid metabolic process
			GO:0006636	Unsaturated fatty acid biosynthetic process
			GO:0055088	Lipid homeostasis
sca12_29181538 sca12_29181559 sca12_29181569	PLW Cir LLo PL PLW Cir PLW Cir	LAS	GO:0006694	Steroid biosynthetic process	GO:0004506	Squalene monooxygenase activity	GO:0005783	Endoplasmic reticulum	ath00100	Steroid biosynthesis
			GO:0016126	Sterol biosynthetic process	GO:0016709	Oxidoreductase activity, acting on paired donors, with incorporation or reduction of molecular oxygen, nad(p)h as one donor, and incorporation of one atom of oxygen	GO:0012505	Endomembrane system	ath00909	Sesquiterpenoid and triterpenoid biosynthesis
			GO:0008610	Lipid biosynthetic process	GO:0050660	Flavin adenine dinucleotide binding	GO:0016021	Integral component of membrane	ath01110	Biosynthesis of secondary metabolites
			GO:1901617	Organic hydroxy compound biosynthetic process	GO:0016491	Oxidoreductase activity	GO:0043226	Organelle	ath01100	Metabolic pathways
			GO:1901362	Organic cyclic compound biosynthetic process	GO:0003824	Catalytic activity	GO:0043227	Membrane-bounded organelle
					GO:0043167	Ion binding	GO:0043229	Intracellular organelle
					GO:0097159	Organic cyclic compound binding	GO:0005737	Cytoplasm
					GO:1901363	Heterocyclic compound binding
sca9_2895831	LLo	CRK2	GO:0000338	Protein deneddylation	GO:0019784	NEDD8-specific protease activity	GO:0008180	COP9 signalosome
			GO:0003002	Regionalization
			GO:0009733	Response to auxin
			GO:0010093	Specification of floral organ identity
			GO:0010100	Negative regulation of photomorphogenesis
			GO:0010387	COP9 signalosome assembly
			GO:0010971	Positive regulation of g2/m transition of mitotic cell cycle
			GO:0042221	Response to chemical
			GO:2000082	Regulation of l-ascorbic acid biosynthetic process
			GO:0006464	Cellular protein modification process
			GO:0051173	Positive regulation of nitrogen compound metabolic process
			GO:0010604	Positive regulation of macromolecule metabolic process
			GO:0045732	Positive regulation of protein catabolic process
			GO:0050896	Response to stimulus
			GO:0009585	Red, far-red light phototransduction
			GO:0010033	Response to organic substance
			GO:0048522	Positive regulation of cellular process
			GO:0065003	Protein-containing complex assembly
sca12_28072969 sca12_28074778 sca12_28075195 sca12_28091819 sca12_28091827	Cir PLW Cir LLo PLW Cir LLo PLW Cir LLo PLW Cir	SRK	GO:0010584	Pollen exine formation	GO:0090439	Tetraketide alpha-pyrone synthase activity
			GO:0030639	Polyketide biosynthetic process
			GO:0080110	Sporopollenin biosynthetic process
			GO:0032501	Multicellular organismal process
sca14_20834497	Cir	ERG	GO:0006412	Translation	GO:0003735	Structural constituent of ribosome	GO:0015935	Small ribosomal subunit	ath03010	Ribosome
			GO:0034645	Cellular macromolecule biosynthetic process	GO:0019843	rRNA binding	GO:0000314	Organellar small ribosomal subunit
			GO:0044271	Cellular nitrogen compound biosynthetic process	GO:0003723	RNA binding	GO:0005763	Mitochondrial small ribosomal subunit
			GO:0010467	Gene expression			GO:0043232	Intracellular non-membrane-bounded organelle
			GO:0000028	Ribosomal small subunit assembly			GO:0032991	Protein-containing complex
			GO:0042254	Ribosome biogenesis			GO:0005739	Mitochondrion
			GO:0009561	Megagametogenesis			GO:0070013	Intracellular organelle lumen
							GO:0022627	Cytosolic small ribosomal subunit
sca1_20247402	CN	CBL	GO:0000096	Sulfur amino acid metabolic process	GO:0004124	Cysteine synthase activity	GO:0009507	Chloroplast	ath00270	Cysteine and methionine metabolism
			GO:0000097	Sulfur amino acid biosynthetic process	GO:0030170	Pyridoxal phosphate binding	GO:0005829	Cytosol	ath01230	Biosynthesis of amino acids
			GO:1901605	Alpha-amino acid metabolic process	GO:0003871	5-methyltetrahydropteroyltriglutamate-homocysteine S-methyltransferase activity	GO:0048046	Apoplast	ath00920	Sulfur metabolism
			GO:0006534	Cysteine metabolic process	GO:0008705	Methionine synthase activity	GO:0005737	Cytoplasm	ath01110	Biosynthesis of secondary metabolites
			GO:1901607	Alpha-amino acid biosynthetic process	GO:0016740	Transferase activity	GO:0009570	Chloroplast stroma	ath01100	Metabolic pathways
			GO:0019344	Cysteine biosynthetic process	GO:0016846	Carbon-sulfur lyase activity	GO:0005576	Extracellular region	ath00450	Selenocompound metabolism
			GO:0006535	Cysteine biosynthetic process from serine	GO:0004123	Cystathionine gamma-lyase activity			ath01200	Carbon metabolism
			GO:0009086	Methionine biosynthetic process	GO:0003824	Catalytic activity
			GO:0046686	Response to cadmium ion	GO:0043167	Ion binding
			GO:0009567	Double fertilization forming a zygote and endosperm	GO:0046914	Transition metal ion binding
			GO:0048468	Cell development
			GO:0019346	Transsulfuration
			GO:0009860	Pollen tube growth
			GO:0032259	Methylation
			GO:0009653	Anatomical structure morphogenesis
			GO:0042221	Response to chemical
		CGS	GO:0000096	Sulfur amino acid metabolic process	GO:0008172	S-methyltransferase activity	GO:0009507	Chloroplast	ath00270	Cysteine and methionine metabolism
			GO:0006790	Sulfur compound metabolic process	GO:0003871	5-methyltetrahydropteroyltriglutamate-homocysteine S-methyltransferase activity	GO:0005737	Cytoplasm	ath01100	Metabolic pathways
			GO:0000097	Sulfur amino acid biosynthetic process	GO:0008705	Methionine synthase activity	GO:0005829	Cytosol	ath00450	Selenocompound metabolism
			GO:0009066	Aspartate family amino acid metabolic process	GO:0003824	Catalytic activity	GO:0009570	Chloroplast stroma	ath01230	Biosynthesis of amino acids
			GO:0009086	Methionine biosynthetic process	GO:0046914	Transition metal ion binding	GO:0043231	Intracellular membrane-bounded organelle	ath01110	Biosynthesis of secondary metabolites
			GO:0006520	Cellular amino acid metabolic process	GO:0004013	Adenosylhomocysteinase activity	GO:0048046	Apoplast	ath00920	Sulfur metabolism
			GO:0008652	Cellular amino acid biosynthetic process	GO:0043167	Ion binding			ath00260	Glycine, serine and threonine metabolism
			GO:0044281	Small molecule metabolic process	GO:0016740	Transferase activity
			GO:1901605	Alpha-amino acid metabolic process	GO:0008270	Zinc ion binding
			GO:1901607	Alpha-amino acid biosynthetic process	GO:0005507	Copper ion binding
			GO:0044237	Cellular metabolic process
			GO:0071704	Organic substance metabolic process
			GO:0032259	Methylation
			GO:0006323	DNA packaging
			GO:0033353	S-adenosylmethionine cycle
			GO:0019346	Transsulfuration
			GO:0006346	DNA methylation-dependent heterochromatin assembly
			GO:0006566	Threonine metabolic process
			GO:0045892	Negative regulation of transcription, dna-templated
			GO:0006730	One-carbon metabolic process
sca17_22526226	G	KTN	GO:0016567	Protein ubiquitination			GO:0080008	Cul4-RING E3 ubiquitin ligase complex	ath03420	Nucleotide excision repair
			GO:0009737	Response to abscisic acid			GO:0034388	Pwp2p-containing subcomplex of 90S preribosome	ath04120	Ubiquitin mediated proteolysis
			GO:0009738	Abscisic acid-activated signaling pathway			GO:0005634	Nucleus	ath03008	Ribosome biogenesis in eukaryotes
			GO:0009788	Negative regulation of abscisic acid-activated signaling pathway			GO:0032040	Small-subunit processome
			GO:0048585	Negative regulation of response to stimulus			GO:0043229	Intracellular organelle
			GO:0051013	Microtubule severing
			GO:0090304	Nucleic acid metabolic process
			GO:1901700	Response to oxygen-containing compound
			GO:0010033	Response to organic substance
			GO:0043170	Macromolecule metabolic process
			GO:0006281	DNA repair
			GO:0050896	Response to stimulus
			GO:0006807	Nitrogen compound metabolic process
			GO:0007165	Signal transduction
			GO:0051716	Cellular response to stimulus

## Sheet: TableS5
TableS5 Gene expression analysis for 75 leaf-related genes using RNA-seq data from five tissues of C. bungei.
	Module	QTL	ID	Leaf	Petiole	Stem	Floral_bud	Xylem	Phloem	Swissprot	KEGG	GO.lable
1	Leaf color module	sca1_20247402	evm.model.group0.482	69.845	94.999	77.6981	128.839	116.055	113.756	Cystathionine gamma-synthase 1, chloroplastic OS=Arabidopsis thaliana GN=CGS1 PE=1 SV=3	cystathionine gamma-synthase 1, chloroplastic-like; K01739 cystathionine gamma-synthase [EC:2.5.1.48] (A)	sca1_20247402 (CBL/CGS) pyridoxal phosphate binding
2	Leaf color module	sca1_25273694	evm.model.group0.617	15.3248	4.96911	12.2858	10.1403	6.55186	9.93906	Peptidyl-prolyl cis-trans isomerase FKBP16-1, chloroplastic OS=Arabidopsis thaliana GN=FKBP16-1 PE=2 SV=1	NA	sca1_25273694 (LOC105161704) metal ion binding
3	Leaf color module	sca1_62684918	evm.model.group0.2217	6.54829	8.22708	10.7065	5.48603	3.51635	8.2515	GDP-mannose transporter GONST1 OS=Arabidopsis thaliana GN=GONST1 PE=1 SV=2	GDP-mannose transporter GONST1-like; K15356 GDP-mannose transporter (A)	sca1_62684918 (GONST1) GDP-mannose transport
4	Leaf color module	sca12_10077697	evm.model.group1.490	11.5147	10.5328	14.1818	6.91457	0.213375	0.644813	Cysteine-rich receptor-like protein kinase 8 OS=Arabidopsis thaliana GN=CRK8 PE=3 SV=2	receptor-like kinase; K04733 interleukin-1 receptor-associated kinase 4 [EC:2.7.11.1] (A)	sca12_10077697 (CRK44) protein phosphorylation
5	Leaf color module	sca12_10257785	evm.model.group1.503	222.275	206.704	77.3447	101.105	14.7505	36.0556	Oxygen-evolving enhancer protein 3-2, chloroplastic OS=Arabidopsis thaliana GN=PSBQ2 PE=1 SV=2	POPTRDRAFT_834003; Oxygen-evolving enhancer protein 3-1; K08901 photosystem II oxygen-evolving enhancer protein 3 (A)	sca12_10257785 (CDL12_13118) photosynthesis
6	Leaf color module	sca12_10369917	evm.model.group1.513	32.1893	44.3264	50.9186	42.7527	34.7574	47.0971	NA	NA	sca12_10369917 (CDL12_13110 ) translation initiation factor activity
7	Leaf color module	sca12_13569296	evm.model.group1.737	102.001	57.5703	20.8575	41.0327	6.1615	12.9712	Magnesium-chelatase subunit ChlI, chloroplastic OS=Nicotiana tabacum GN=CHLI PE=2 SV=1	magnesium-chelatase subunit ChlI, chloroplastic-like; K03405 magnesium chelatase subunit I [EC:6.6.1.1] (A)	sca12_13569296 (CST5?) photosynthesis
8	Leaf color module	sca12_19186010	evm.model.group1.1385	73.6483	70.7063	36.3249	54.8213	36.4741	96.8679	40S ribosomal protein S28 OS=Zea mays GN=RPS28 PE=3 SV=1	40S ribosomal protein S28-like; K02979 small subunit ribosomal protein S28e (A)	sca12_19186010 (BC332_26598) translation
9	Leaf color module	sca12_19300752	evm.model.group1.1405	15.1406	8.89869	10.2402	18.6815	3.00376	6.63256	Nuclear pore complex protein NUP133 OS=Arabidopsis thaliana GN=NUP133 PE=1 SV=1	nuclear pore complex protein NUP133; K14300 nuclear pore complex protein Nup133 (A)	sca12_19300752 (CDL12_09814 ) structural constituent of nuclear pore
10	Leaf shape module	sca12_29856815	evm.model.group1.1987	1.76492	2.27824	2.85502	9.5081	0.812884	6.05355	Bifunctional dihydroflavonol 4-reductase/flavanone 4-reductase OS=Malus domestica GN=DFR PE=1 SV=1	cinnamoyl-CoA reductase, putative (EC:1.1.1.219); K13082 bifunctional dihydroflavonol 4-reductase/flavanone 4-reductase [EC:1.1.1.219 1.1.1.234] (A)	sca12_29856815 (DFR) cellular metabolic process
11	Leaf color module	sca12_7527610	evm.model.group1.332	28.2529	26.8436	17.4129	27.7315	9.10635	19.9001	U4/U6.U5 tri-snRNP-associated protein 2 OS=Mus musculus GN=Usp39 PE=2 SV=2	U4/U6.U5 tri-snRNP-associated protein 2-like; K12847 U4/U6.U5 tri-snRNP-associated protein 2 (A)	sca12_7527610 (F511_05892) ubiquitin-dependent protein catabolic process
12	Leaf color module	sca12_7764684	evm.model.group1.354	42.0801	18.0775	10.5068	18.7147	2.39599	7.13692	Leucine--tRNA ligase, chloroplastic/mitochondrial OS=Arabidopsis thaliana GN=EMB2369 PE=2 SV=1	putative leucine--tRNA ligase, mitochondrial; K01869 leucyl-tRNA synthetase [EC:6.1.1.4] (A)	sca12_7764684 (LARS) leucyl-tRNA aminoacylation
13	Leaf size module	sca13_26676121	evm.model.group2.1419	108.167	99.1062	47.607	87.0129	35.2416	51.1196	F-box protein SKIP8 OS=Arabidopsis thaliana GN=SKIP8 PE=1 SV=1	EIF2Aa; eukaryotic initiation factor; K15026 translation initiation factor 2A (A)	sca13_26676121 (CDL12_22344 ) protein binding
14	Leaf size module	sca13_26798694	evm.model.group2.1433	38.3593	40.9904	40.7886	40.1932	55.9858	69.3326	Probable proteasome inhibitor OS=Arabidopsis thaliana GN=At3g53970 PE=1 SV=1	probable proteasome inhibitor; K06700 proteasome inhibitor subunit 1 (PI31) (A)	sca13_26798694 (CDL12_25229)
15	Leaf color module	sca14_15648032	evm.model.group3.496	0.807364	0.74829	18.4519	11.2455	27.1951	5.03221	WEB family protein At3g51220 OS=Arabidopsis thaliana GN=At3g51220 PE=2 SV=1	Transducin/WD40 repeat-like superfamily protein; K14962 COMPASS component SWD2 (A)	sca14_15648032 (WEB) reciprocal meiotic recombination
16	Leaf color module	sca14_15880800	evm.model.group3.520	17.9034	15.4125	19.0571	21.2749	1.63742	9.70677	Probable LRR receptor-like serine/threonine-protein kinase At4g36180 OS=Arabidopsis thaliana GN=At4g36180 PE=2 SV=1	LRR receptor-like serine/threonine-protein kinase FLS2-like; K13420 LRR receptor-like serine/threonine-protein kinase FLS2 [EC:2.7.11.1] (A)	sca14_15880800 (PK3) protein phosphorylation
17	Leaf color module	sca14_15922751	evm.model.group3.528	41.5373	36.8563	26.1044	39.9584	18.125	33.722	50S ribosomal protein L15 OS=Xanthobacter autotrophicus (strain ATCC BAA-1158 / Py2) GN=rplO PE=3 SV=1	54S ribosomal protein L10, mitochondrial; K02876 large subunit ribosomal protein L15 (A)	sca14_15922751 (CDL12_15825) translation
18	Leaf color module	sca14_16051002	evm.model.group3.537	80.3016	69.0581	22.533	60.9615	8.32982	48.9465	Acetylglutamate kinase, chloroplastic OS=Arabidopsis thaliana GN=NAGK PE=1 SV=1	acetylglutamate kinase, chloroplastic; K00930 acetylglutamate kinase [EC:2.7.2.8] (A)	sca14_16051002 (NAGK) proline biosynthetic process
19	Leaf color module	sca14_16098507	evm.model.group3.540	2.6685	0.945254	2.24755	1.81388	1.9915	3.21809	Serine/threonine-protein kinase atg1 OS=Dictyostelium discoideum GN=atg1 PE=3 SV=1	serine/threonine-protein kinase ULK3; K08269 serine/threonine-protein kinase ULK/ATG1 [EC:2.7.11.1] (A)	sca14_16098507 (PK3) protein phosphorylation
20	Leaf shape module	sca14_20720354	evm.model.group3.1021	10.2536	8.25332	6.36039	10.2606	3.56735	6.90715	NA	NA	sca14_20720354 (LOC105163990)
21	Leaf shape module	sca14_20834497	evm.model.group3.1036	52.133	20.3671	13.7619	15.9885	17.4798	8.03589	GTPase Era OS=Geobacter metallireducens (strain GS-15 / ATCC 53774 / DSM 7210) GN=era PE=3 SV=1	GTPase Era, mitochondrial; K03595 GTPase (A)	sca14_20834497 (ERG) Cellular nitrogen compound biosynthetic process
22	Leaf shape module	sca14_21240678	evm.model.group3.1100	30.5777	12.0756	12.15	24.33	13.1629	5.47332	Probable inactive leucine-rich repeat receptor-like protein kinase At3g03770 OS=Arabidopsis thaliana GN=At3g03770 PE=2 SV=1	serine/threonine-protein kinase CDL1-like; K04733 interleukin-1 receptor-associated kinase 4 [EC:2.7.11.1] (A)	sca14_21240678 (PK3) protein phosphorylation
23	Leaf shape module	sca14_21826444	evm.model.group3.1197	4.02854	3.58843	1.11921	3.70322	0.255798	2.80218	NA	NA	sca14_21826444 (CDL12_22976 ) regulation of DNA endoreduplication
24	Leaf size module	sca15_22490939	evm.model.group4.978	16.7797	22.4778	25.2558	24.0467	14.4539	18.8679	Transducin beta-like protein 2 OS=Homo sapiens GN=TBL2 PE=1 SV=1	MLXIPL, TBL2; carbohydrate-responsive element-binding protein; K09113 MAX-like protein X (A)	sca15_22490939 (SEC1) protein binding
25	Leaf size module	sca15_22655862	evm.model.group4.996	21.9088	22.303	15.2807	22.7514	19.1856	27.0361	Peptidyl-prolyl cis-trans isomerase CYP18-1 OS=Arabidopsis thaliana GN=CYP18-1 PE=2 SV=1	peptidyl-prolyl cis-trans isomerase CYP18-1; K12734 peptidyl-prolyl cis-trans isomerase-like 3 [EC:5.2.1.8] (A)	sca15_22655862 (LOC104220301) protein folding
26	Leaf size module	sca15_23645100	evm.model.group4.1089	13.5789	11.6715	8.97916	14.2765	7.05957	13.1889	Putative threonine aspartase OS=Arabidopsis thaliana GN=At4g00590 PE=2 SV=3	putative threonine aspartase; K08657 taspase, threonine aspartase, 1 [EC:3.4.25.-] (A)	sca15_23645100 (ASN) Aspartate family amino acid metabolic process
27	Leaf size module	sca15_24294668	evm.model.group4.1186	50.3748	77.2844	70.743	30.3087	41.2904	28.5306	Delta(8)-fatty-acid desaturase OS=Helianthus annuus GN=sld1 PE=1 SV=1	delta(8)-fatty-acid desaturase; K13076 Delta8-fatty-acid desaturase [EC:1.14.19.4] (A)	sca15_24294668 (FAD/SLD) Fatty acid biosynthetic process
28	Leaf size module	sca15_24571060	evm.model.group4.1230	62.2432	29.2935	8.68736	21.2614	2.82891	9.10642	Protein ROOT PRIMORDIUM DEFECTIVE 1 OS=Arabidopsis thaliana GN=RPD1 PE=1 SV=1	NA	sca15_24571060 (RPD1) lateral root morphogenesis
29	Leaf size module	sca15_24601451	evm.model.group4.1237	108.159	61.3562	8.46011	44.7038	3.63979	10.8208	DEAD-box ATP-dependent RNA helicase 31 OS=Arabidopsis thaliana GN=RH31 PE=2 SV=2	DEAD-box ATP-dependent RNA helicase 31-like; K17679 ATP-dependent RNA helicase MSS116, mitochondrial [EC:3.6.4.13] (A)	sca15_24601451 (CDL12_00729) ATP-dependent helicase activity
30	Leaf size module	sca16_4116894	evm.model.group5.167	18.8633	11.4367	6.98977	13.2592	3.46804	4.27768	NA	NA	sca16_4116894 (LOC105158762)
31	Leaf size module	sca16_4844859	evm.model.group5.193	14.6781	9.96257	12.36	15.2085	2.75246	7.27814	Tetratricopeptide repeat protein 27 OS=Gallus gallus GN=TTC27 PE=2 SV=1	NA	sca16_4844859 (LOC105963173)
32	Leaf shape module	sca17_16010167	evm.model.group6.680	7.40324	4.76013	4.3069	8.48721	4.49719	7.96747	JmjC domain-containing protein 4 OS=Danio rerio GN=jmjd4 PE=2 SV=1	protein phosphatase 2C; K17500 integrin-linked kinase-associated serine/threonine phosphatase 2C [EC:3.1.3.16] (A)	sca17_16010167 (JMJ) protein binding
33	Leaf color module	sca17_17310979	evm.model.group6.800	17.5197	11.2966	13.0458	27.0983	2.86712	12.2046	Uncharacterized protein R106 OS=Acanthamoeba polyphaga mimivirus GN=MIMI_R106 PE=4 SV=1	NA	sca17_17310979 (CDL12_07881 )
34	Leaf color module	sca17_17540412	evm.model.group6.853	32.0856	37.6879	19.6714	22.6263	20.6556	29.347	Transcription factor TCP7 OS=Arabidopsis thaliana GN=TCP7 PE=2 SV=1	transcription factor TCP21-like; K16221 transcription factor TCP21 (protein CCA1 HIKING EXPEDITION) (A)	sca17_17540412 (CDL12_18052) DNA-binding transcription factor activity
35	Leaf color module	sca17_17640039	evm.model.group6.864	11.8051	6.64882	4.78138	6.81411	0.919881	6.8521	NA	NA	sca17_17640039 (CDL12_03407 )
36	Leaf color module	sca17_17654744	evm.model.group6.867	8.20233	2.43227	4.70717	9.0227	0.311619	1.80494	Probable helicase MAGATAMA 3 OS=Arabidopsis thaliana GN=MAA3 PE=2 SV=1	uncharacterized LOC105157939; K10706 senataxin [EC:3.6.4.-] (A)	sca17_17654744 (LOC105157939) helicase activity
37	Leaf color module	sca17_22526226	evm.model.group6.1313	10.1304	11.1395	15.6666	12.2719	20.9275	36.3399	Katanin p60 ATPase-containing subunit A1 OS=Arabidopsis thaliana GN=AAA1 PE=1 SV=1	katanin p60 ATPase-containing subunit A1; K07767 katanin p60 ATPase-containing subunit A1 [EC:3.6.4.3] (A)	sca17_22526226 (KTN) Microtubule severing
38	Leaf color module	sca17_26704541	evm.model.group6.1512	1.046	0.0455355	3.41802	1.35209	19.9307	2.7542	CBL-interacting serine/threonine-protein kinase 25 OS=Arabidopsis thaliana GN=CIPK25 PE=2 SV=1	CBL-interacting serine/threonine-protein kinase 5-like; K07198 5'-AMP-activated protein kinase, catalytic alpha subunit [EC:2.7.11.11] (A)	sca17_26704541 (PK3) protein phosphorylation
39	Leaf color module	sca18_18457232	evm.model.group7.1784	18.3939	9.97351	7.29149	13.2167	1.96292	8.79897	Cleavage and polyadenylation specificity factor subunit 3-II OS=Arabidopsis thaliana GN=CPSF73-II PE=1 SV=2	cleavage and polyadenylation specificity factor subunit 3-II; K13148 integrator complex subunit 11 [EC:3.1.27.-] (A)	sca18_18457232 (CPSF3) hydrolase activity
40	Leaf color module	sca18_18933158	evm.model.group7.1846	3.41538	3.87542	6.98805	3.84581	0.337082	1.31576	Wall-associated receptor kinase-like 8 OS=Arabidopsis thaliana GN=WAKL8 PE=2 SV=1	Os03g0642600; Similar to Protein kinase domain containing protein, expressed.; K04730 interleukin-1 receptor-associated kinase 1 [EC:2.7.11.1] (A)	sca18_18933158 (PK3) polysaccharide binding
41	Leaf size module	sca18_26946845	evm.model.group7.2776	71.5662	159.035	128.326	91.2847	1.86837	2.79956	NA	NA	sca18_26946845 (CDL12_16002 )
42	Leaf size module	sca18_27814579	evm.model.group7.2868	0.548672	1.79538	6.03333	2.94546	0.830321	3.92064	Transcription factor bHLH69 OS=Arabidopsis thaliana GN=BHLH69 PE=2 SV=2	hypothetical protein; K11253 histone H3 (A)	sca18_27814579 (CDL12_06742 ) protein dimerization activity
43	Leaf size module	sca18_4164227	evm.model.group7.505	27.4269	13.3649	9.76415	17.7321	7.09741	10.5927	Tryptophan--tRNA ligase, chloroplastic/mitochondrial OS=Arabidopsis thaliana GN=OVA4 PE=2 SV=1	tryptophan--tRNA ligase, mitochondrial; K01867 tryptophanyl-tRNA synthetase [EC:6.1.1.2] (A)	sca18_4164227 (MSW1) tryptophanyl-tRNA aminoacylation
44	Leaf color module	sca19_12206556	evm.model.group8.344	11.3263	7.57526	10.0152	13.8912	8.97742	9.4152	Transcriptional adapter ADA2b OS=Arabidopsis thaliana GN=ADA2B PE=1 SV=1	transcriptional adapter ADA2b-like; K11314 transcriptional adapter 2-alpha (A)	sca19_12206556 (ORF102) zinc ion binding
45	Leaf color module	sca19_12371802	evm.model.group8.354	15.5019	22.6156	16.6544	12.1308	10.6021	10.7851	Ras-related protein RABA5a OS=Arabidopsis thaliana GN=RABA5A PE=2 SV=1	ras-related protein RABA5a; K07904 Ras-related protein Rab-11A (A)	sca19_12371802 (LOC111395895) small GTPase mediated signal transduction
46	Leaf color module	sca19_12609404	evm.model.group8.369	16.0585	17.5046	14.0356	16.7803	15.8654	30.8534	Coiled-coil domain-containing protein 94 homolog OS=Dictyostelium discoideum GN=ccdc94 PE=3 SV=1	vatB; vacuolar H+ ATPase B subunit; K02147 V-type H+-transporting ATPase subunit B (A)	sca19_12609404 (M569_09461) metal ion binding
47	Leaf color module	sca19_12711032	evm.model.group8.379	0.357983	0.249345	1.12361	1.40238	1.18199	2.58594	Serine/threonine-protein kinase HT1 OS=Arabidopsis thaliana GN=HT1 PE=1 SV=1	protein kinase, putative (EC:2.7.10.2); K17535 serine/threonine-protein kinase TNNI3K [EC:2.7.11.1] (A)	sca19_12711032 (HT1) protein phosphorylation
48	Leaf color module	sca19_18067806	evm.model.group8.825	27.7754	31.4903	24.4514	19.6043	7.05823	14.4984	Regulatory protein NPR3 OS=Arabidopsis thaliana GN=NPR3 PE=1 SV=1	regulatory protein NPR3-like; K14508 regulatory protein NPR1 (A)	sca19_18067806 (NPR2) protein binding
49	Leaf color module	sca19_19639969	evm.model.group8.1024	20.9565	21.548	17.2638	19.7311	21.442	17.6646	Tubby-like F-box protein 7 OS=Arabidopsis thaliana GN=TULP7 PE=2 SV=1	hypothetical protein; K19600 tubby-related protein 1 (A)	sca19_19639969 (TULP4) protein binding
50	Leaf color module	sca20_19154731	evm.model.group9.433	45.4668	34.7853	43.5679	52.0679	65.4207	104.116	Ubiquitin-60S ribosomal protein L40-2 OS=Arabidopsis thaliana GN=RPL40B PE=1 SV=2	ubiquitin-60S ribosomal protein L40-like; K02927 large subunit ribosomal protein L40e (A)	sca20_19154731 (KK1_045365) translation
51	Leaf color module	sca3_16880844	evm.model.group11.483	9.67293	7.21378	10.3497	25.6762	3.23963	11.2405	Uncharacterized protein At2g40430 OS=Arabidopsis thaliana GN=At2g40430 PE=1 SV=2	uncharacterized protein At2g40430; K14840 nucleolar protein 53 (A)	sca3_16880844 (A0A2G9H0M3) ribosome biogenesis
52	Leaf shape module	sca3_3177875	evm.model.group11.177	10.659	12.9274	13.6524	19.0121	4.83661	11.4869	NA	NA	sca3_3177875 (SDM1_42t00018) DNA integration
53	Leaf shape module	sca4_2220548	evm.model.group12.142	18.0936	22.9247	16.1004	17.9506	18.4538	14.2644	Protein S-acyltransferase 8 OS=Arabidopsis thaliana GN=PAT08 PE=1 SV=2	protein S-acyltransferase 8; K16675 palmitoyltransferase ZDHHC9/14/18 [EC:2.3.1.225] (A)	sca4_2220548 (CDL12_17235) zinc ion binding
54	Leaf shape module	sca4_2959426	evm.model.group12.184	9.22018	5.98752	11.864	10.5962	2.15823	9.94115	Dicer-like protein 4 OS=Arabidopsis thaliana GN=DCL4 PE=1 SV=2	dicer-like protein 4; K11592 endoribonuclease Dicer [EC:3.1.26.-] (A)	sca4_2959426 (POP4) ATP-dependent helicase activity
55	Leaf shape module	sca5_18794594	evm.model.group13.672	97.5357	63.5677	29.2818	57.1537	2.02553	13.537	Glutamyl-tRNA reductase-binding protein, chloroplastic OS=Arabidopsis thaliana GN=GLUTRBP PE=1 SV=1	NA	sca5_18794594 (CDL12_12104)
56	Leaf shape module	sca7_16041265	evm.model.group15.483	28.2657	18.6762	34.5137	34.5585	40.1018	25.5385	Patellin-4 OS=Arabidopsis thaliana GN=PATL4 PE=1 SV=2	patellin-4-like; K19996 phosphatidylinositol transfer protein SFH5 (A)	sca7_16041265 (A0A2G9FY33) lipid binding
57	Leaf shape module	sca7_23654494	evm.model.group15.781	28.0499	28.6843	17.0243	14.8107	4.05429	7.43495	Uncharacterized isomerase BH0283 OS=Bacillus halodurans (strain ATCC BAA-125 / DSM 18197 / FERM 7344 / JCM 9153 / C-125) GN=BH0283 PE=3 SV=1	hypothetical protein; K10599 pre-mRNA-processing factor 19 [EC:2.3.2.27] (A)	sca7_23654494 (CDL12_01387) biosynthetic process
58	Leaf shape module	sca7_23977337	evm.model.group15.813	1.16058	0.52893	1.09024	2.19487	0.109014	0.722935	Piezo-type mechanosensitive ion channel homolog OS=Arabidopsis thaliana GN=At2g48040/At2g48050/At2g48060 PE=2 SV=1	NA	sca7_23977337 (CDL12_01177 ) mechanically-gated ion channel activity
59	Leaf shape module	sca7_24409810	evm.model.group15.863	9.69344	6.06727	6.35344	19.7343	1.03956	2.35615	NA	NA	sca7_24409810 (HALR/MLL3) methylation
60	Leaf shape module	sca7_25109491	evm.model.group15.927	24.5775	17.6194	18.3344	23.4692	5.12697	10.2586	APO protein 3, mitochondrial OS=Arabidopsis thaliana GN=APO3 PE=2 SV=1	1,4-alpha-glucan-branching enzyme, chloroplastic/amyloplastic-like; K00700 1,4-alpha-glucan branching enzyme [EC:2.4.1.18] (A)	sca7_25109491 (CDL12_09329 ) RNA binding
61	Leaf shape module	sca8_18386971	evm.model.group16.588	7.69339	4.31331	5.86393	11.0424	1.78007	3.92546	NA	NA	sca8_18386971 (CDL12_03335 )
62	Leaf size module	sca8_3770682	evm.model.group16.254	13.8899	13.4663	5.50317	16.6708	3.25638	5.61024	Probable protein arginine N-methyltransferase 3 OS=Arabidopsis thaliana GN=PRMT3 PE=2 SV=1	probable protein arginine N-methyltransferase 3; K11436 type I protein arginine methyltransferase [EC:2.1.1.319] (A)	sca8_3770682 (PRMT1 ) protein methylation
63	Leaf shape module	sca9_1605657	evm.model.group17.104	88.7759	63.2936	19.1501	36.16	4.04978	24.3437	Gibberellin-regulated protein 14 OS=Arabidopsis thaliana GN=GASA14 PE=1 SV=1	uncharacterized LOC104608881; K03860 phosphatidylinositol glycan, class Q (A)	sca9_1605657 (CUMW_040470) gibberellic acid mediated signaling pathway
64	Leaf shape module	sca9_2215679	evm.model.group17.142	5.66654	2.8392	4.30261	7.7777	2.09589	2.48381	Methyl-CpG-binding domain-containing protein 9 OS=Arabidopsis thaliana GN=MBD9 PE=2 SV=1	hypothetical protein; K14437 chromodomain-helicase-DNA-binding protein 7 [EC:3.6.4.12] (A)	sca9_2215679 (HAM) zinc ion binding
65	Leaf shape module	sca9_2358075	evm.model.group17.156	89.3562	42.1002	35.5397	34.647	0.715952	0.360598	2-methylene-furan-3-one reductase OS=Solanum lycopersicum GN=EO PE=1 SV=1	2-methylene-furan-3-one reductase-like; K18980 2-methylene-furan-3-one reductase [EC:1.3.1.105] (A)	sca9_2358075 (LOC105168259) oxidation-reduction process
66	Leaf shape module	sca9_2502998	evm.model.group17.163	17.0224	10.3207	11.492	22.6663	4.88204	15.9567	AMSH-like ubiquitin thioesterase 2 OS=Arabidopsis thaliana GN=AMSH2 PE=2 SV=1	AMSH-like ubiquitin thioesterase 2; K11866 STAM-binding protein [EC:3.4.19.12] (A)	sca9_2502998 (A0A2G9GXL1) protein binding
67	Leaf shape module	sca9_2895831	evm.model.group17.185	2.75118	14.5603	18.161	1.97022	0.0763935	0.0865721	Cysteine-rich receptor-like protein kinase 2 OS=Arabidopsis thaliana GN=CRK2 PE=2 SV=1	cysteine-rich receptor-like protein kinase 2; K04733 interleukin-1 receptor-associated kinase 4 [EC:2.7.11.1] (A)	sca9_2895831 (CRK2) Negative regulation of photomorphogenesis
68	Leaf shape module	sca9_4203700	evm.model.group17.239	43.4283	36.6434	19.0318	31.7764	29.7826	85.016	NA	uncharacterized LOC105168327; K02970 small subunit ribosomal protein S21 (A)	sca9_4203700 (CDL12_04339 ) translation
69	Leaf shape module	sca9_4226952	evm.model.group17.242	15.2089	1.48357	1.8649	4.93436	0.159834	2.13332	NA	probable rhamnogalacturonate lyase B; K18195 rhamnogalacturonan endolyase [EC:4.2.2.23] (A)	sca9_4226952 (ORF102) reverse?transcription
70	Leaf color module	sca16_28490568	evm.model.group5.842	15.3886	17.524	5.36731	10.3482	3.26086	8.68404	NA	NA	sca16_28490568 (LOC105158982)
71	Leaf color module	sca16_28852527	evm.model.group5.853	179.122	236.027	163.603	168.073	167.263	142.644	Cytochrome c oxidase subunit 6b-1 OS=Arabidopsis thaliana GN=COX6B-1 PE=1 SV=1	cytochrome c oxidase subunit 6b-1; K02267 cytochrome c oxidase subunit 6b (A)	sca16_28852527 (COX6B-1) cytochrome-c oxidase activity
72	Leaf color module	sca17_27842410	evm.model.group6.1549	18.9233	14.4424	26.3686	21.4924	11.8039	30.7856	Purple acid phosphatase 18 OS=Arabidopsis thaliana GN=PAP18 PE=2 SV=1	acid phosphatase (EC:3.1.3.2); K01078 acid phosphatase [EC:3.1.3.2] (A)	sca17_27842410 (PAP) hydrolase activity
73	Leaf color module	sca19_17705829	evm.model.group8.773	10.4183	11.2672	21.8671	14.6531	14.5205	9.91139	Copper-transporting ATPase RAN1 OS=Arabidopsis thaliana GN=RAN1 PE=1 SV=1	copper-transporting ATPase RAN1; K17686 Cu+-exporting ATPase [EC:3.6.3.54] (A)	sca19_17705829 (RAN1) copper ion transport
74	Leaf color module	sca19_18141512	evm.model.group8.838	59.9497	71.8581	42.6551	42.4537	31.5447	17.7849	Heat shock 70 kDa protein 17 OS=Arabidopsis thaliana GN=HSP70-17 PE=2 SV=1	heat shock 70 kDa protein 17; K09486 hypoxia up-regulated 1 (A)	sca19_18141512 (HSP70)
75	Leaf shape module	sca12_28075195	evm.model.group1.1938	0	0	0.0170279	0.0819638	0	0	G-type lectin S-receptor-like serine/threonine-protein kinase SD1-1 OS=Arabidopsis thaliana GN=SD11 PE=1 SV=1	hypothetical protein; K04730 interleukin-1 receptor-associated kinase 1 [EC:2.7.11.1] (A)	sca12_28075195 (SRK) protein phosphorylation

## Sheet: TableS6
Table S6 Correlations between 43 cadidate genes identified in the expression network in C. bungei.
gene_name1	gene_name2	cor_r	pvalue
sca1_25273694	sca19_12206556	0.966491	0.00732634
sca12_10257785	sca13_26676121	0.981426	0.00303016
sca12_10257785	sca5_18794594	0.966953	0.00717564
sca12_10257785	sca7_23654494	0.977438	0.00405426
sca12_10257785	sca8_3770682	0.986984	0.00177901
sca12_13569296	sca12_7764684	0.982958	0.0026637
sca12_13569296	sca15_24571060	0.992824	0.000728871
sca12_13569296	sca15_24601451	0.993961	0.000562852
sca12_13569296	sca16_4116894	0.995671	0.000341654
sca12_13569296	sca5_18794594	0.989364	0.00131468
sca12_13569296	sca9_1605657	0.97818	0.00385654
sca12_19300752	sca16_4844859	0.974109	0.00498164
sca12_19300752	sca17_17654744	0.971911	0.00562717
sca12_19300752	sca7_24409810	0.976781	0.00423233
sca12_19300752	sca7_25109491	0.980276	0.00331541
sca12_19300752	sca8_18386971	0.987219	0.00173126
sca12_7527610	sca14_15922751	0.974948	0.00474198
sca12_7527610	sca14_16051002	0.969768	0.00628145
sca12_7527610	sca14_20720354	0.973617	0.00512374
sca12_7527610	sca14_21826444	0.963817	0.00821717
sca12_7764684	sca15_24571060	0.990866	0.00104643
sca12_7764684	sca15_24601451	0.967066	0.00713897
sca12_7764684	sca16_4116894	0.986392	0.00190169
sca12_7764684	sca18_4164227	0.989273	0.00133145
sca12_7764684	sca5_18794594	0.964535	0.00797459
sca12_7764684	sca9_2358075	0.96111	0.00915238
sca13_26676121	sca5_18794594	0.959549	0.00970667
sca13_26676121	sca8_3770682	0.997203	0.000177455
sca13_26676121	sca9_1605657	0.985835	0.00201949
sca13_26798694	sca17_22526226	0.970286	0.00612108
sca13_26798694	sca20_19154731	0.966449	0.00734001
sca14_15648032	sca14_15922751	-0.976913	0.00419636
sca14_15648032	sca14_16051002	-0.965949	0.00750411
sca14_15648032	sca14_21826444	-0.986763	0.00182444
sca14_15880800	sca16_4844859	0.961055	0.00917185
sca14_15922751	sca14_16051002	0.983595	0.00251614
sca14_15922751	sca14_20720354	0.971117	0.00586678
sca14_15922751	sca14_21826444	0.988943	0.00139329
sca14_16051002	sca14_21826444	0.994462	0.000494278
sca14_20720354	sca17_17640039	0.972907	0.00533136
sca14_20720354	sca18_18457232	0.97139	0.00578412
sca14_20834497	sca14_21240678	0.985406	0.00211186
sca15_24294668	sca18_26946845	0.969925	0.00623258
sca15_24571060	sca15_24601451	0.990782	0.00106088
sca15_24571060	sca16_4116894	0.984817	0.00224077
sca15_24571060	sca18_4164227	0.982335	0.00281098
sca15_24571060	sca5_18794594	0.968353	0.0067259
sca15_24571060	sca9_1605657	0.966839	0.00721283
sca15_24601451	sca16_4116894	0.979655	0.00347289
sca15_24601451	sca5_18794594	0.974379	0.00490408
sca15_24601451	sca9_1605657	0.982004	0.0028902
sca16_4116894	sca5_18794594	0.991647	0.000915246
sca16_4116894	sca9_1605657	0.962987	0.00850032
sca16_4116894	sca9_2358075	0.976428	0.004329
sca16_4844859	sca7_24409810	0.960148	0.00949272
sca16_4844859	sca7_25109491	0.981431	0.00302901
sca16_4844859	sca8_18386971	0.978619	0.00374095
sca17_17640039	sca18_18457232	0.989292	0.00132808
sca17_17654744	sca8_18386971	0.97515	0.00468491
sca17_17654744	sca9_2215679	0.992268	0.000815278
sca17_22526226	sca19_12711032	0.98071	0.00320691
sca17_22526226	sca20_19154731	0.975221	0.00466482
sca18_4164227	sca9_4226952	0.974251	0.00494075
sca19_12609404	sca9_4203700	0.967519	0.00699292
sca19_18067806	sca7_23654494	0.961927	0.00886657
sca5_18794594	sca9_1605657	0.979502	0.00351204
sca5_18794594	sca9_2358075	0.962386	0.00870764
sca7_24409810	sca7_25109491	0.992929	0.000713079
sca7_24409810	sca9_2358075	0.97182	0.00565466
sca8_3770682	sca9_1605657	0.972236	0.00553005
